# Supplementary material for: Clinical outcomes associated with schistosome infection and alcohol use: A systematic scoping review
Source: PLoS Negl Trop Dis. 2026 May 27;20(5):e0014371. doi: 10.1371/journal.pntd.0014371 (PMC13215488; doi:10.1371/journal.pntd.0014371)
Supplement: S3 File — (XLSX) [file pntd.0014371.s003.xlsx]

## Sheet: Data Dictionary
Category	Variable	Definition	Poprosed Options
Study Characteristics	paper_title	Publication Title			Data Extractors:		Extraction dates:
	author	Last name of first author			Bethany Lyne		April-July 2025
	publication_year	Year of publication			Max Lang
	link	Study publication link
	study_year	Year study was carried out (or outcome measurement was made if carried out over multiple years).
	country	Study country
	study_setting	Location where study was conducted	Examples: hospital, school, health clinic, community
	locality	Rural - e.g. villages, remote areas away from built-up regions Peri-urban - outskirts of a city/town, on the rural-urban fringe Urban - e.g. cities/towns, densely-population and built-up	rural, urban, peri-urban
	study_incl	Inclusion criteria for study participants, as given by study authors
	study_excl	Exclusion criteria for study participants, as given by study authors
	study_aim	Main aim of study, as defined verbatim by the study authors.
	study_design	Study design used to collect study data	Cohort, cross-sectional, case-control, RCT, before-and-after
	time_points	Number of time points in the study
Participants	sample_size	Total number of participants recruited into the study
	age_min	Minumum age of study participant
	age_max	Maximum age of study participant
	sex	Sex of participants	Male, female, mixture
Exposures	schisto_species	Schistosoma species	mansoni, japonicum, mekongi, haematobium
	schisto_diagnostic	Method used to diagnose schistosome infection	Examples: microscopy, serology
	Number of samples	Number of samples (eg of stool, urine) taken to asssess schistosome infection.
	schisto_diagnostic_protocol	Protocol used for diagnosing schistosome infection	Examples: Kato Katz, ELISA, CCA
	infection_definition	Exactly how the authors defined schistosome infection
	infection_intensity	Definition of infection intensity given by study authors
	infection_intensity_categories	Exact categories of infection intensity, if categorisation was carried out	Examples: light, moderate, heavy
	alcohol_method	Method of data collection for alcohol use	Examples: observation, interview, questionnaire
	alcohol_tool	Exact name of tool used to gather information on alcohol use, if a tool was used	Examples: AUDIT-C, AUDIT, modified WHO STEPs
	alcohol_tool_person	Who the tool was given to, if one was used	Examples: head of household, individual participant
	alcohol_questions	Questions asked by authors to participants about their alcohol use
	alcohol_coding	How alcohol use was coded by the study authors	Binary, categorical, continuous score
	alcohol_categories	Categories of alcohol use used by study authors	Examples: non-drinkers, current drinkers, infrequent drinkers, weekly drinkers, heavy drinkers
	alcohol_categories_definition	How each category of alcohol use was defined by the study authors
	schisto_prevalence_numbers	Prevalence of schistosome infection - raw numbers
	schisto_prevalence_percent	Prevalence of schistosome infection as percentage
	alcohol_use_prevalence_numbers	Prevalence of alcohol use - raw numbers
	alcohol_use_prevalence_percent	Prevalence of alcohol use as percentage
	co-occurring_prevalence_numbers	Prevalence of co-occurring schistosome infection and alcohol use - raw numbers
	co-occurring_prevalence_percent	Prevalence of co-occurring schistosome infection and alcohol use as a percentage
	co-morbidites	Co-morbidities or co-infections mentioned being present in study population by the authors	Any reported in study, examples include: TB, HIV, Hep A, Hep B, diabetes
Outcomes	outcome	Main outcome of interest in study	Any reported in study, examples include: fibrosis, cirrhosis, HCC, fatty liver, kidney disease, iron-markers
	outcome1_definition	Exactly how presence/intensity of outcome was defined by the authors, or categorised when coding
	outcome2_definition	In case multiple outcomes
	outcome_diagnostic	Method for diagnosing the outcome
	outcome_protocol	Protocol used for diagnosing the outcome
	diagnostic_quality_control	Any quality control methods reported by the authors for the method used to diagnose the outcome
	outcome1_prevalence_numbers	Prevalence of outcome - raw numbers
	outcome1_prevalence_percent	Prevalence of outcome as a percentage
	outcome2_prevalence_numbers	If multiple outcomes, prevalence of second outcome as a fraction
	outcome2_prevalence_percent	If multiple outcomes, prevalence of second outcome as a percentage
	time	Time between exposure and outcome
Statistical methods	modelling_stat_technique	Method used for statistical analysis	Examples: regression, chi-squared tests, parametric, non-parametric
	covariates	Variables included in statistical models	Examples: age, sex, socioeconomic status
	effect_type	Measure of effect	Examples: OR, RR, HR, chi-squared test statistic
	effect_size	Size of effect, with confidence intervals if given.
	assumptions	Any assumptions made by the study authors in the statistical analysis
	mechanism_proposed	Suggested relationship/interaction/mechanism between schistosome infection and alcohol use, as proposed by the study authors in discussion
	biases	Any biases that the authors report may have been present in the study	Examples: social desriability bias, selection bias, recall bias
	confounding	Any unobserved variables proposed as potential confounders by study authors	Examples: age, sex, socioeconomic status
	interpreted_biases	Biases that we believe may be present in the study, based on the methods/study description, but not noted by the authors
	interpreted_confounders	Confounders that we believe may be present in the study, based on the methods/study description, but not reported by the authors
	study_notes	Any extra notes about the study

## Sheet: Extraction Table
paper_title	author	publication_year	link	study_year	country	study_setting	locality	study_incl	study_excl	study_aim	study_design	time_points	sample _size	age_min	age_max	sex	schisto_species	schisto_diagnostic	Number of samples	schisto_diagnostic_protocol	infection_definition	infection_intensity	infection_intensity_categories	alcohol_method	alcohol_tool	alcohol_tool_person	alcohol_questions	alcohol_coding	alcohol_categories	alcohol_categories_definition	schisto_prevalence_numbers	schisto_prevalence_percent	alcohol_use_prevalence_numbers	alcohol_use_prevalence_percent	co-occurring_prevalence_numbers	co-occurring_prevalence_percent	co-morbidites	outcome	outcome	outcome	outcome	outcome_protocol	outcome1_prevalence_numbers	outcome1_prevalence_percent	outcome2_prevalence_numbers	outcome2_prevalence_percent	time	modelling_stat_technique	covariates
Risk factors for impaired renal function in HIV-infected and HIV-uninfected adults: cross-sectional study in North-Western Tanzania	Kavishe	2021	https://doi.org/10.1186/s12882-021-02563-z	2017	Tanzania	health centre	urban	aged >=18, resident in study area, not planning to relocate within 3 years of enrolment.	pregnant, terminally ill	To determine factors associated with eGFR and impaired renal function in HIV-infected and HIV-uninfected adults.	cross-sectional	1	1947	not reported	not reported	male, female	mansoni	microscopy	unclear	kato-katz	at least one egg per gram of stool	number of eggs per gram	infected = >1 epg, uninfected = 0 epg	questionnaire	STEPs	participant	not reported	categorical	never, ex-drinker, current moderate drinker, current unhealthy drinker.	Unhealthy drinking = more than 2 standard drinks/day for women, more than 3 standard drinks/day for men. Moderate drinker = anyone else who reported currenty drinking	141/1764	8	unhealthy drinkers = 556/1947, moderate drinkers = 40/1947	unhealthy drinkers = 28.6, moderate drinkers = 2.1	not reported	not reported	HIV, diabetes, hypertension	impaired renal function	estimated Glomerular Filtration Rate (eGFR) < 60 mL/min/1.73m2.		calculation of eGFR value	Chronic Kidney Disease Epidemiology collaboration formula	135/1942	7			not reported	logistic regression, linear regression	(age, sex, fat-free mass, alcohol use); (age, sex, fat-free mass, schistosome infection)
Schistosoma mansoni morbidity among adults in two villages along Lake Victoria shores on Mwanza District, Tanzania	Malenganisho	2008	https://doi.org/10.1016/j.trstmh.2008.03.006	2001	Tanzania	community	rural	none reported	none reported	To describe morbidity patterns due to intestinal schistosomiasis in adults living in two villages along the southern shores of Lake Victoria, Mwanza District, Tanzania	cross-sectional	1	1447	14	87	male, female	mansoni	microscopy	1	kato-katz	at least one egg per gram of stool	number of eggs per gram	infected = >1 epg, uninfected = 0 epg	questionnaire	not reported	participant	not reported	binary	drinkers, non-drinkers	not reported	930/1447	64.3	not reported	not reported	not reported	not reported	none reported	PPF, organomegaly (enlarged liver or spleen)	Liver Image Pattern (LIP) A and B = normal; C-F = PPF	Organomegaly defined as left liver lobe or spleen length exceeding 2 SD above normal reference value	ultrasonography	Niamey	477/1447	33	747/1447	51.6	not reported	pearson's chi-squared	none
The burden, pattern and factors that contribute to periportal fibrosis in HIV-infected patients in an S. mansoni endemic rural Uganda	Ocama	2017	https://doi.org/10.4314/ahs.v17i2.2	2014	Uganda	health centre	rural	aged >= 18	children	To determine the prevalence of S. mansoni among HIV-infected patients as well as the presence and extent of periportal fibrosis and factors associated with periportal fibrosis in this patient population.	cross-sectional	1	299	18	69	male, female	mansoni	serology	unclear	CCA urine dipstick test	positive test			questionnaire	not reported	participant	not reported	binary	drinkers, non-drinkers	yes = drinkers, no = non-drinkers	268/299	89.6	144/299	48.2	not reported	not reported	HIV	PPF	Liver Image Pattern (LIP) A and B = normal; C-F = PPF		ultrasonography	Niamey	206/299	68.9			not reported	logistic regression	none
Acute-phase response and iron status markers among pulmonary tuberculosis patients: a cross-sectional study in Mwanza, Tanzania	Friis	2009	https://dx.doi.org/10.1017/s0007114508162122	2002	Tanzania	health centre	urban	aged >= 15, new or relapsed case of TB	none reported	To assess the role of the acute- phase response (APR) and other predictors of serum ferritin and transferrin receptor	cross-sectional	1	655	15	85	male, female	mansoni	microscopy	2	kato-katz	at least one egg per gram of stool	number of eggs per gram	infected = >1 epg, uninfected = 0 epg, heavy infection >= 100 epg	questionnaire	not reported	participant	not reported	binary	regular alcohol drinkers, non-drinkers	regular drinking = once per week or more	225/655	34.4	230/655	35.1	not reported	not reported	HIV, hookworm infection, other helmonth infections	levels of serum ferritin and serum soluble transferrin receptor (sTfR)	ferritin = Fe storage protein that circulates in small quantities proportional to the amount of Fe in the stores is the best measure of storage Fe.	serum soluble transferrin receptor is proportional to the amount of cellular receptors for transferrin	blood test	complete blood count	mean serum ferritin among women = 140.9 μg/l, mean serum ferritin among men = 269.1 μg/l	not applicable	mean serum sTfR among women = 4.3 mg/l, mean serum sTfR among men = 3.8 mg/l.	not applicable	not reported	linear regression	age, gender, smoking, soil eating, HIV, PTB, hookworm infection, serum ACT, alcohol drinking, schistosome infection
Detection of Urinary Tract Pathology in Some Schistosoma haematobium Infected Nigerian Adults	Onile	2016	https://dx.doi.org/10.1155/2016/5405207	2013	Nigeria	community	rural	aged >= 30	children	To determine the prevalence of schistosomiasis and associated bladder pathology in adults living in Eggua, Yewa, North Local Government Area, Ogun State, Nigeria	cross-sectional	1	257	30	90	male, female	haematobium	microscopy	1	not reported	at least one egg in the 10 mL urine sample	number of eggs per 10 mL urine	light infection =< 50 eggs/10 mL, heavy > 50 eggs/10 mL	questionnaire	not reported	participant	not reported	binary	drinkers, non-drinkers	yes = drinkers, no = non-drinkers	66/257	25.7	101/257	39.3	not reported	not reported	none reported	bladder pathologies	detection of any of the following: abnormal bladder shape, bladder wall irregularities, bladder masses, polyps, calcification		ultrasonography	WHO definition	87/257	33.9			not reported	pearson's chi-squared	none
Intake of Alcoholic Beverages Is a Predictor of Iron Status and Hemoglobin in Adult Tanzanians	Malenganisho	2007	https://doi.org/10.1093/jn/137.9.2140	2001	Tanzania	community	rural	aged >= 14	pregnancy	To describe iron status and assess a range of potential dietary and infectious predictors, while adjusting for the acute phase response.	cross-sectional	1	1498	14	87	male, female	mansoni	microscopy	1	kato-katz	at least one egg per gram of stool	number of eggs per gram	infected = >1 epg, uninfected = 0 epg	questionnaire	not reported	participant	not reported	categorical	never, <1 day/week, 1-7 day/week	<1 day/week = consumes alcohol less than weekly, 1-7 day/week = consumes alcohol 1-7 days per week	974/1498	65	<1 day/week = 330/1498, 1-7 day/week = 165/1498	<1 day/week = 22, 1-7 day/week = 11	not reported	not reported	HIV, malaria, hep B, hep C	anemia and depleted iron stores	anemia = <120 g/L hemoglobin for women and <130 g/L for men	depleted iron stores = serum ferritin < 12 μg/L	blood test	complete blood count	666/1498	44.5	232/1498	15.5	not reported	linear regression	age, sex, study site, infections, alcohol use, consumption of soil, meat, fish, and vegetables
Two-year impact of praziquantel treatment for Schistosoma japonicum infection in China: re-infection, subclinical disease and fibrosis marker measurements	Li	2000	https://dx.doi.org/10.1016/s0035-9203(00)90274-8	1998	China	community	rural	resident of one of the 5 villages in the region	none reported	To document residual subclinical morbidity and changes that occurred after chemotherapeutic cure and re-infection over 2 years; to relate subclinical changes to new and past infection, alcohol intake, hepatitis B, and age	cohort	2	193	not reported	not reported	male, female	japonicum	microscopy	1 at baseline, 2 at follow-up	kato-katz	at least one egg per gram of stool	number of eggs per gram	infected = >1 epg, uninfected = 0 epg	questionnaire	not reported	participant	not reported	binary	moderate alcohol intake, other not specified	moderate alcohol intake = weekly or more	43/193	22.3	not reported	not reported	not reported	not reported	hep B	improvement of hepatic fibrosis	lower grade of fibrosis (according to Cairo protocol) to the grade recorded at baseline		ultrasonography	Cairo	23/174	13.5			2 years	logistic regression	cure of infection (yes/no), age, recurrent infection
Schistosoma mansoni and HIV acquisition in fishing communities of Lake Victoria, Uganda: a nested case–control study	Ssetaala	2015	https://doi.org/10.1111/tmi.12531	2009	Uganda	community	rural	aged 13-49, HIV-negative at baseline, part of larger HIV cohort study	none reported	To determine whether S. mansoni infection is a risk factor for HIV infection among fishing communities.	nested case-control	4	200	13	49	male, female	mansoni	serology	1	CAA-specific lateral flow assay	CAA value >= 32 pg/ml was considered positive		infected = <32pg/ml, uninfected = >= 32 pg/ml	questionnaire	not reported	participant	During the last 3 months, on average, how often have you taken alcohol (never, less than monthly, monthly, weekly, or daily)?	categorical	never, rarely, regularly	rarely = drank once per month or less, regularly = at least once per week (in the past 3 months)	104/200	52	102/200	51	60/200	30	HIV	HIV acquisition	HIV seroconversion at follow-up		serology	Determine rapid test	50/200	25			18 months	logistic regression	ethnicity, religion, marital status, education, occupation, alcohol use, number of sexual partners while drunk, duration in community, praziquantel intake
Evaluation of the cytokine mannose-binding lectin as a mediator of periportal fibrosis progression in patients with schistosomiasis	Silva	2015	http://dx.doi.org/10.1590/0037-8682-0309-2014	2013	Brazil	hospital	urban	aged >=18, infected with S. mansoni	history of cirrhosis, fatty liver disease, hep B or hep C; species other than mansoni	To determine whether serum levels of [mannose-binding lectin] and classical factors (age, sex, alcohol, exposure, treatment) are associated with PPF severity in schistosomiasis in the population of endemic areas of Northeastern Brazil.	cross-sectional	1	79	not reported	not reported	male, female	mansoni	microscopy	unclear	kato-katz	at least one egg per gram of stool	number of eggs per gram	infected = >1 epg, uninfected = 0 epg	questionnaire	not reported	participant	not reported	binary	drinkers, non-drinkers	yes = drinkers, no = non-drinkers	79/79	100	0.0886076	8.8	0.0886076	8.8	none reported	severe PPF	Liver Image Pattern (LIP) A - D = no or mild/moderate fibrosis; E/F = severe fibrosis		ultrasonography	Niamey	39/79	49.4			not reported	logistic regression	age, alcohol consumption, serum MBL level
Association of SNP (-G1082A) IL-10 with Increase in Severity of Periportal Fibrosis in Schistosomiasis, in the Northeast of Brazil	Silva	2014	https://dx.doi.org/10.1089/gtmb.2014.0098	2013	Brazil	health centre	urban	aged >= 18, having a current schistosome infection	hep B, hep C, steatosis, those with alcoholic liver disease who were subjected to hemotransfusion within the last 3 months	To investigate whether single nucleotide polymorphisms (SNPs) in the region promoting the IL-10 gene and the classical factors (age, sex, alcohol exposure, and treatment) are associated with PPF severity, and whether these polymorphisms influence the expression of IL-10 in the Brazilian population	cross-sectional	1	203	not reported	not reported	male, female	mansoni	microscopy	unclear	kato-katz	presence of eggs in stool sample	number of eggs per gram	infected = >1 epg, uninfected = 0 epg	not reported	not reported	not reported	not reported	binary	alcoholism, not alcoholism	definition of alcoholism not reported, just given number of those who were classified yes/no	203/203	100	19/203	9.4	19/203	9.4	none reported	severe PPF	Liver Image Pattern (LIP) A - D = no or mild/moderate fibrosis; E/F = severe fibrosis		ultrasonography	Niamey	129/203	63.5			not reported	logistic regression	none
Endotoxin at the Maternal–Fetal Interface in a Resource-Constrained Setting: Risk Factors and Associated Birth Outcomes	McDonald	2018	https://doi.org/10.4269/ajtmh.17-0949	2003 - 2006	Phillipines	health centre	rural	pregnant, enrolled on RCT for praziquantel	none reported	To examine the association between risk factors [schistosome infection, alcohol consumption, hookworm infection], and endotoxin levels.	RCT	1	353	not reported	not reported	female	japonicum	microscopy	3	kato-katz	at least one egg per gram of stool	number of eggs per gram	infected = >1 epg, uninfected = 0 epg	questionnaire	not reported	participant	1) Do you currently drink tuba or any alcoholic beverages? 2) If yes, how many glasses do you drink a week?	categorical	never, any, routine	never = no alcohol consumption, any = 1 or more drinks per week, routine = 3 or more drinks per week	353/353	100	any = 270/353, routine = 160/353	any = 76, routine = 45	270/353	76	hookworm infection	serum endotoxin levels	high endotoxin levels = all values in the upper 25% of the study population		serology	chromogenic limulus amebocyte lysate assay	88/353	25			not reported	linear regression	maternal age, socioeconomic status, maternal BMI, smoking, parity, placental weight
Ultrasound evaluation of schistosomiasis-related morbidity among the Xakriabá people in the state of Minas Gerais, Brazil	Marinho	2020	http://dx.doi.org/10.1590/0100-3984.2019.0047	2011	Brazil	community	rural	resident of the Xakriabá territory	none reported	To use ultrasound to investigate the morbidity related to schistosomiasis in the Xakriabá indigenous population.	cross-sectional	1	148	5	77	male, female	mansoni	microscopy	unclear	three-faecal test (TF test)	at least one egg observed on filter	number of eggs on the filter	infected = >1 eggs observed, uninfected = 0 eggs observed	not reported	not reported	not reported	not reported	binary	drinkers, non-drinkers	yes = drinkers, no = non-drinkers	31/116	26.7	51/122	41.8	not reported	not reported	other parasite infections	PPF	Liver Image Pattern (LIP) A and B = normal; C-F = PPF		ultrasonography	Niamey	30/105	28.6			not reported	logistic regression	none
High Schistosoma mansoni Co-Infection in Tuberculosis Patients with or without Human Immunodeficiency Virus: A Prospective Cohort Study	Baya	2024	https://dx.doi.org/10.21203/rs.3.rs-4796634/v1	2023	Mali	university	peri-urban	aged >=12, permanent resident to area (5+ years), TB positive and treatment niave	culture-negative for M. tuberculosis, or positive for multi-drug resistant TB	To investigate the co-infection of S. mansoni in active pulmonary TB patients in Mali.	prospective cohort	2	174	14	76	male, female	mansoni	microscopy	1	kato-katz	at least one egg per gram of stool	number of eggs per gram	infected = >1 epg, uninfected = 0 epg	questionnaire	not reported	participant	not reported	binary	drinkers, non-drinkers	yes = drinkers, no = non-drinkers	50/174	28.7	24/174	13.8	8/174	4.6	HIV, diabetes, low BMI, sickle cell disease	S. mansoni-TB coinfection	both test results for schistsome infection and TB positive in the same individual		microscopy	Capilia assay	50/174	28.7			6 months	logistic regression	age, sex, HIV, smoking, alcohol use, BMI, lung cavitation, living near a stream, fever
Use of ultrasound in a study of schistosomal periportal fibrosis in rural Zimbabwe	Houston	1993	https://dx.doi.org/10.1016/0001-706x(93)90005-v	not reported	Zimbabwe	community	rural	aged >= 16	residents who had not spent their childhood in the region	To determine the prevalence of PPF among the adults in a S. mansoni-endemic community, and to assess the value of stool microscopy and abdominal palpation in predicting PPF.	cross-sectional	1	492	15	88	male, female	mansoni	microscopy	1	kato-katz	at least one egg per gram of stool	number of eggs per gram	infected = >1 epg, high intensity infection =>100 epg	not reported	not reported	participant	not reported	not reported	not reported	not reported	276/469	58.8	not reported	not reported	not reported	not reported	none reported	PPF	Homeida classification 2-4 = PPF		ultrasonography	Homeida classification	47/492	9.6			not reported	spearman correlation	none
Chronic hepatitis B and liver schistosomiasis: a deleterious association	Andrade	2014	https://doi.org/10.1093/trstmh/tru010	2012	Brazil	hospital	urban	confirmed chronic hep B patient at the hospital	any other liver disease, or being treated for HBV	To examine the aspects of liver fibrosis and related HBV/S.mansoni co-infection complications, and the influence of replicative HBV infection on patients with schistosomal portal fibrosis	cross-sectional	1	406	not reported	not reported	male, female	mansoni	microscopy	unclear	not reported	presence of eggs in stool sample	number of eggs in sample	infected = >1 eggs observed, uninfected = 0 eggs observed	self-report	not reported	participant	not reported	binary	alcoholic, not alcoholic	alcoholic = alcohol consumption above 20g and 30g daily for women and men, respectively	124/406	30.5	95/406	25.4	not reported	not reported	hep B	cirrhosis	definition for cirrhosis not given		biopsy	METAVIR scoring system	128/406	31.5			not reported	logistic regression	age, gender, schistosomal PPF and alcoholism (unadjusted OR for schistosome infection)
Ultrasound and clinical investigation of hepatosplenic schistosomiasis: evaluation of splenomegaly and liver fibrosis four years after mass chemotherapy with oxamniquine	Cota	2006	https://pubmed.ncbi.nlm.nih.gov/16407352/	2003	Brazil	community	rural	aged >=5, permanent resident of the area	none reported	To evaluate the effect of mass chemotherapy with oxamniquine on the behaviour of periportal fibrosis and splenomegaly over a four-year period.	cohort	2	84 baseline, 42 follow-up	not reported	not reported	male, female	mansoni	microscopy	2	kato-katz	at least one egg per gram of stool	number of eggs per gram	infected = >1 epg, uninfected = 0 epg, heavy infection = >= 400 eggs per gram	interview	not reported	participant	not reported	binary	alcohol abuse, no alcohol abuse	alcohol abuse = >60 g/day ethanol (approximated to 2 beers per day)	84/84	100	19/84	22.6	not reported	not reported	none reported	PPF, splenomegaly	PPF: 1 = slight echogenic thickening of the wall of less than 1/3 of the peripheral portal branches, or a normal liver. 2 = moderate-severe wall thickening	splenomegaly = spleen length exceeding the height-adjusted normal value published by WHO	ultrasonography	Niamey	33/84 (baseline), 13/42 (follow-up)	39.2 (baseline), 31 (follow-up)	69/84 (baseline), 17/42 (follow-up)	82.1 (baseline), 4.5 (follow-up)	4 years	logistic regression	age, sex, alcohol abuse, gallbladder wall thickness
Iron, copper and alpha 1-antitrypsin deficiency in the liver of cirrhotic and schistosomotic patients	Barros Jr	1992	https://pubmed.ncbi.nlm.nih.gov/1307214/	not reported	Brazil	health centre	urban	none reported	presence of hemolytic anemia, portacaval anastomosis, or a history of taking drinks or medicines containing iron or copper, no family history of hemochromatosis	To investigate iron and copper storage and alpha 1-antitrypsin deficiency in the same patient with chronic liver diseases	cross-sectional	1	99	8	90	male, female	mansoni	microscopy	unclear	fecal examination and rectal biopsy	presence of eggs in either test	number of eggs	infected =>1 eggs observed, uninfected = 0 eggs observed	not reported	not reported	not reported	not reported	binary	alcoholic, not alcoholic	not reported	27/99	27.3	49/99	44.4	5/99	5.1	hep B	iron storage, copper storage	iron storage in liver detected by Prussian blue stain at any grade (1-4, with 4 being the most severe iron overload)	detection of either free or protein-bound copper	liver biopsy	Prussian blue method	23/99	23.2	24/99	24.2	not reported	pearson's chi-squared, fishers exact test	none
Clinicopathological differences between patients with schistosomal appendicitis and non-schistosomal appendicitis: a retrospectively study of the past ten years	Wang	2025	https://dx.doi.org/10.12998/wjcc.v13.i2.96557	2023	China	hospital	urban	patient at the hospital with appendicitis	patient with appendiceal foreign body obstruction of tumours	To explore the differences in epidemiological, clinical and pathological characteristics between schistosomal appendicitis and non-schistosomal appendicitis over the past decade in order to assess the impact of schistosomiasis on appendicitis	retrospective cohort	10	272	not reported	not reported	male, female	japonicum	appendix biopsy	1	not reported	schistosome egg deposition in the appendix tissue	number of eggs	not reported	self-report	not reported	participant	not reported	binary	drinkers, non-drinkers	drinkers = reported any alcohol drinking, non-drinkers = reported none	136/272	50	8/272	2.9	7/272	2.6	hypertension, diabetes	colorectal cancer, appendicitis severity (acute/chronic)	definition for colorectal cancer not given	Appendicitis types: acute simple, acute suppurative, chronic appendicitis, acute attack of chronic appendicitis	not reported	not reported	17/272	6.3	not reported	not reported	not reported	logistic regression, pearson's chi-squared	none
Thrombocytemia as a predictor of portal hypertension in schistosomiasis	Souza	2000	https://dx.doi.org/10.1023/a:1005535808464	not reported	Brazil	university	urban	aged >=18	must not be suffering with any chronic diseases (other than schistosomiasis), and not using hepatotoxic drugs or drugs with thrombocytemic action	To validate the diagnostic accuracy of the PGP index, to evaluate the effect of including serum a2-macroglobulin in the calculation of the index, and to compare the diagnostic accuracy of the index with each of its components.	cross-sectional	1	54	19	70	male, female	mansoni	microscopy	3	fecal examination	presence of eggs in stool sample	number of eggs in sample	infected =>1 eggs observed, uninfected = 0 eggs observed	interview	not reported	participant	questions were asked about the frequency, duration, volume and type of drinks.	binary	abstemious, nonabstemious	abstemious = "individuals without a history of habitual alcohol intake", nonabstemious = those with habitual intake of alcohol (habitual not defined).	42/54	77.8	10/54	18.5	not reported	not reported	none reported	portal hypertension, thrombocytopenia	ultrasonographic evidence of esophageal and/or esophageal-gastric varices	thrombocytopenia = platelet count below 100 x 10^9 plateletes per litre	endoscopy	not reported	28/54	51.9			not reported	ROC analysis, pearson's chi-squared	none
Epidemiology of periportal fibrosis and relevance of current Schistosoma mansoni infection within the context of repeated mass drug administration in rural Uganda: a population-based, cross-sectional study	Anjorin	2024	https://doi.org/10.1016/j.lanmic.2024.07.007	2022	Uganda	community	rural	one child (5-17 years) and one adult (>=18) from all sampled households were invited for clinical assessment - only participants aged 10+ are considered for alcohol use.	none reported	To evaluate current WHO guidelines for schistosomiasis-related morbidity within the context of repeated MDA and to establish the epidemiology of periportal fibrosis considering comorbidities and co-infections.	cross-sectional	1	2834	5	90	male, female	mansoni	microscopy	1	kato-katz	at least one egg per gram of stool	number of eggs per gram	none, low (1-99 epg), moderate (100-399 epg), high (>=400 epg)	questionnaire	not reported	household head	Has [this person] ever consumed any alcohol? (yes, no, don't know). If yes, has [this person] consumed alcohol in the past year?	binary	current drinkers, current non-drinkers	current drinkers = consumed alcohol in the past 12 months, current non-drinkers = haven't consumed alcohol in the past 12 months	1229/2834	43.4	235/2106	11.2	not reported	not reported	HIV, hep B, hep C, malaria, ascites, cirrhosis, fatty liver-like disease	PPF	Liver Image Pattern (LIP) A and B = normal; C-F = PPF		ultrasonography	Niamey	342/2834	12.1			not reported	logistic regression	infection status and intensity, age and age-squared, sex, religion, tribe, history of liver disease, HIV, hepatitis, praziquantel use, alcohol use, smoking, occupation, home quality, district
Results of sclerotherapy in 100 patients: comparison between schistosomiasis and hepatitis B	Mohamed	1989	unavailable as paper obtained through Bodleian Libraries	1986	Saudi Arabia	hospital	urban	must be presenting with acute or recent esophageal variceal bleeding confirmed by endoscopy	none reported	To compare the outcome of scleropathy in patients with chronic liver disease due to schistosomiasis compared to those with chronic liver disease due to hepatitis B.	retrospective cohort	unclear	100	17	69	male, female	not reported	microscopy and serology	unclear	not reported	presence of eggs in stool sample, unclear for serology	number of eggs in sample	infected =>1 eggs observed, uninfected = 0 eggs observed	self-report	not reported	participant	not reported	binary	alcohol consumption, no alcohol consumption	alcohol consumption definition unclear	35/100 (stool examination), 44/100 (serology)	35.0 (stool examination), 44.0 (serology)	2/100	2	not reported	not reported	hep B	re-bleeding varices, mortality	patient bleeding from the esophageal varices after scleropathy	participant death	endoscopy	not reported	25/100	25	24/100	24	mean time 39 months	descriptive statistics (ORs calculated using table)	none
[truncated: 9 more columns]
