# Supplementary material for: Clinical outcomes associated with schistosome infection and alcohol use: A systematic scoping review
Source: PLoS Negl Trop Dis. 2026 May 27;20(5):e0014371. doi: 10.1371/journal.pntd.0014371 (PMC13215488; doi:10.1371/journal.pntd.0014371)
Supplement: S4 File — (CSV) [file pntd.0014371.s004.csv]

Title	Authors	Abstract	Published Year	Published Month	Journal	Volume	Issue	Pages	Accession Number	DOI	Ref	Covidence #	Study	Notes	Tags
Plasmodium falciparum and Schistosoma mansoni coinfection and the side benefit of artemether-lumefantrine in malaria patients	Abay, S. M.; Tilahun, M.; Fikrie, N.; Habtewold, A.	INTRODUCTION: The distribution of both malaria and schistosomiasis exhibits a large geographical overlap in tropical environments, particularly in sub-Saharan Africa. This part of the world currently harbours more than 85% of the estimated global burden of these diseases. Studies showed that artemisinin derivatives used for the treatment of malaria also have an antischistosomal effect. This study…	2013	Jun-15	J Infect Dev Ctries	7	6	468-74	23771290	10.3855/jidc.2658		#2851	Abay 2013	Exclusion reason: No alcohol data collected;
Urogenital Schistosomiasis among Schoolchildren and the Associated Risk Factors in Selected Rural Communities of Kwara State, Nigeria	Abdulkareem, B. O.; Habeeb, K. O.; Kazeem, A.; Adam, A. O.; Samuel, U. U.	Urogenital schistosomiasis is a chronic parasitic disease that causes severe morbidity among schoolchildren in many poor-resource communities in Nigeria. We investigated the prevalence, intensity, and risk factors of the infection in three communities of Kwara State to ascertain the current status of the disease. Of the 724 urine samples screened, using filtration method, 332 (45.6%) school-aged …	2018		J Trop Med	2018		6913918	29853921	10.1155/2018/6913918		#2859	Abdulkareem 2018	Exclusion reason: No alcohol data collected;
Pattern of infection of intestinal parasites in Sagbama community of the Niger Delta, Nigeria	Agi, P. I.	A Parasitology survey was conducted in Sagbama Community of the Niger Delta to determine the pattern of infection of intestinal parasites of man. 280 faecal samples were collected from randomly selected individuals and examined microscopically for ova, larvae and cysts of intestinal parasites. The overall infection rate was 33.6%. The frequency of the parasites encountered was as follows: Ascaris…	1995	Jan-Mar	West Afr J Med	14	1	39-42	7626531			#2866	Agi 1995	Exclusion reason: No alcohol data collected; Beth Lyne (2025-04-09 20:37:32)(Select): Full text requested via ResearchGate 09/04/2025;
Soil transmitted helminths and schistosoma mansoni infections among school children in Zarima town, northwest Ethiopia	Alemu, A.; Atnafu, A.; Addis, Z.; Shiferaw, Y.; Teklu, T.; Mathewos, B.; Birhan, W.; Gebretsadik, S.; Gelaw, B.	BACKGROUND: In Ethiopia, because of low quality drinking water supply and latrine coverage, helminths infections are the second most predominant causes of outpatient morbidity. Indeed, there is a scarcity of information on the prevalence of soil transmitted helminths and Schistosomiasis in Ethiopia, special in study area. Therefore, the aim of this study was to determine the prevalence and associ…	2011	Jul-09	BMC Infect Dis	11		189	21740589	10.1186/1471-2334-11-189		#2872	Alemu 2011	Exclusion reason: No alcohol data collected;
Prevalence of Intestinal Parasitic Infections and Associated Risk Factors among Pregnant Women Attending Prenatal Care in the Northwestern Ethiopia	Alula, G. A.; Munshea, A.; Nibret, E.	Intestinal parasitic infections (IPIs) are the common health problems in developing countries with low socioeconomic and poor living conditions. IPIs affect millions of pregnant women worldwide and may lead to adverse maternal and fetal effects. The present study was aimed at determining the prevalence and associated risk factors of IPIs among pregnant women in Ethiopia. A hospital-based cross-se…	2021		Biomed Res Int	2021		3387742	34977238	10.1155/2021/3387742		#2876	Alula 2021	Exclusion reason: No alcohol data collected;
Arsenicosis in bladder pathology and schistosomiasis in Eggua, Nigeria	Bakare, S. O.; Adebayo, A. S.; Awobode, H. O.; Onile, O. S.; Agunloye, A. M.; Isokpehi, R. D.; Anumudu, C. I.	BACKGROUND: Chronic schistosomiasis and arsenic exposure through drinking water are some of the risk factors for bladder cancer. To determine the association of schistosomiasis and arsenicosis with bladder pathologies, 122 individuals from Eggua in southwest Nigeria were recruited for this study. METHODS: Prevalence of schistosomiasis was determined by urine microscopy and PCR. Total urinary arse…	2018	May-01	Trans R Soc Trop Med Hyg	112	5	230-237	29868729	10.1093/trstmh/try047		#2894	Bakare 2018	Exclusion reason: No alcohol data collected;
Coinfection of HIV-1 with Schistosoma spp. and with Intestinal Parasites in Patients Attending Boane Health Center, Maputo Province, Mozambique	Banze, L.; Madureira, A. C.; Zacarias, B. C.; Nhacupe, N.; Mascaro-Lazcano, C.; Benson, C. A.; Schooley, R. T.; Noormahomed, E. V.	BACKGROUND: It is hypothesized that schistosomiasis and intestinal parasites increase susceptibility to HIV-1 infection and enhance AIDS progression by immunomodulation. This study aims to compare the prevalence and risk factors for schistosomiasis and intestinal parasites in HIV-1 infected and uninfected persons and to evaluate the association between HIV-1 induced immunosuppression and risk fac…	2021		EC Microbiol	17	5	Mar-16	36649459			#2897	Banze 2021	Exclusion reason: No alcohol data collected;
Prevalence and factors associated with intestinal schistosomiasis and human fascioliasis among school children in Amhara Regional State, Ethiopia	Bekana, T.; Berhe, N.; Eguale, T.; Aemero, M.; Medhin, G.; Tulu, B.; G. Hiwot Y; Liang, S.; Hu, W.; Erko, B.	BACKGROUND: Schistosomiasis and fascioliasis are digenean parasitic infections and are among the neglected tropical diseases that have both medical and veterinary importance. They are found mainly in areas having limited access to safe water supply and improved sanitation. METHODS: A cross-sectional study was conducted to determine the prevalence of Schistosoma mansoni and Fasciola species infect…	2021	May-11	Trop Med Health	49	1	35	33971981	10.1186/s41182-021-00326-y		#2904	Bekana 2021	Exclusion reason: No alcohol data collected;
[Effect of comprehensive schistosomiasis control measures based on infection source control in mountainous areas of Yunnan Province]	Chen, S. R.; Li, B. G.; Luo, J. J.; Li, W. B.; Mu, L. X.; Tian, S. H.; Li, P.; Liu, Yu-Hua; Yang, H.; Wang, S. W.; Chen, F.; Luo, B. R.; Li, K. R.; Duan, Y. C.	OBJECTIVE: To evaluate the effect of comprehensive schistosomiasis control measures based on infection source control in plateau mountain areas of Yunnan Province. METHODS: From 2006 to 2004, four administrative villages were selected as test areas from plateau canyon and plateau basin endemic areas in Jindun Town, Heqing County, two villages each type, and the comprehensive control measures were…	2015	Feb	Zhongguo Xue Xi Chong Bing Fang Zhi Za Zhi	27	1	11-Jun	26094406			#2952	Chen 2015	Exclusion reason: Snail study;
A case-control study on the association between bladder cancer and prior bladder calculus	Chung, S. D.; Tsai, M. C.; Lin, C. C.; Lin, H. C.	BACKGROUND: Bladder calculus is associated with chronic irritation and inflammation. As there is substantial documentation that inflammation can play a direct role in carcinogenesis, to date the relationship between stone formation and bladder cancer (BC) remains unclear. This study aimed to examine the association between BC and prior bladder calculus using a population-based dataset. METHODS: T…	2013	Mar-15	BMC CANCER	13		117	23497224	10.1186/1471-2407-13-117		#2956	Chung 2013	Exclusion reason: No schistosomiasis data collected;
[The use of risk factor determination for schistosomiasis in endemic areas in Brazil]	Coura-Filho, P.	This study shows the results of risk factor determination for infection with Schistosoma mansoni in endemic areas in Brazil. An association was observed between infection with S. mansoni and a number of general conditions: absence of drinking water in the home, low individual income, illiteracy, and residence in an endemic area for more than five years. In addition to these conditions there was a…	1994	Dec	Cad Saude Publica	10	4	464-72	14676932	10.1590/s0102-311x1994000400006		#2972	Coura-Filho 1994	Exclusion reason: No alcohol data collected; Beth Lyne (2025-04-23 01:57:17)(Select): Translation needed;
[Investigate of the etiology and prevention status of liver cirrhosis]	Dai, E. H.; Guo, X. R.; Wang, J. T.; Hu, Q. G.; Li, J. H.; Tang, Q. Y.; Zu, H. M.; Huan, H.; Wang, Y.; Gao, Y. F.; Hu, G. Q.; Li, W.; Liu, Z. J.; Ma, Q. P.; Song, Y. L.; Yang, J. H.; Zhu, Y.; Huang, S. D.; Meng, Z. J.; Bai, B.; Chen, Y. P.; Gao, C.; Huang, M. X.; Jin, S. Q.; Lu, M. Z.; Xu, Z.; Zhang, Q. H.; Zheng, S.; Zeng, Q. L.; Qi, X. L.	Objective: To investigate the etiology, prevention and treatment status, and their corresponding regional differences of the patients with liver cirrhosis in China, in order to provide scientific basis for the development of diagnosis and control strategies in China. Methods: Clinical data of patients diagnosed with liver cirrhosis for the first time through January 1, 2018 to December 31, 2020 f…	2023	Mar-28	Zhonghua Yi Xue Za Zhi	103	12	913-919	36973219	10.3760/cma.j.cn112137-20221017-02164		#2979	Dai 2023	Exclusion reason: Proxy indicator for schistosome infection; Beth Lyne (2025-04-09 19:23:19)(Select): pdf not in English - read English text here: https://rs.yiigle.com/cmaid/1450802 will try download again later;
Assessing risk factors for malaria and schistosomiasis among children in Misungwi, Tanzania, an area of co-endemicity: A mixed methods study	Duguay, C.; Mosha, J. F.; Lukole, E.; Mangalu, D.; Thickstun, C.; Mallya, E.; Aziz, T.; Feng, C.; Protopopoff, N.; Mosha, F.; Manjurano, A.; Krentel, A.; Kulkarni, M. A.	Malaria and schistosomiasis are two major parasitic vector-borne diseases that are a particular threat to young children in Sub-Saharan Africa. In the present study, we investigated factors that are associated with malaria, schistosomiasis, and co-infection among school-aged children, using an explanatory sequential mixed-methods approach. A cross-sectional study was conducted in January 2022 in …	2023		PLOS Glob Public Health	3	11	e0002468	37992045	10.1371/journal.pgph.0002468		#3007	Duguay 2023	Exclusion reason: Prevalence study with no clinical outcome;
Hepatitis C comorbidities affecting the course and response to therapy	El-Zayadi, A. R.	Several studies have demonstrated that the outcome of chronic hepatitis C (CHC) infection is profoundly influenced by a variety of comorbidities. Many of these comorbidities have a significant influence on the response to antiviral therapy. These comorbidities negatively affect the course and outcome of liver disease, often reducing the chance of achieving a sustained virological response with PE…	2009	Oct-28	World J Gastroenterol	15	40	4993-9	19859990	10.3748/wjg.15.4993		#3020	El-Zayadi 2009	Exclusion reason: Wrong study design;
Prevalence of intestinal parasitic infections and associated risk factors among schoolchildren in the Plateau Central and Centre-Ouest regions of Burkina Faso	Erismann, S.; Diagbouga, S.; Odermatt, P.; Knoblauch, A. M.; Gerold, J.; Shrestha, A.; Grissoum, T.; Kaboré, A.; Schindler, C.; Utzinger, J.; Cissé, G.	BACKGROUND: Unsafe drinking water, unimproved sanitation and lack of hygiene pose health risks, particularly to children in low- and middle-income countries. This study aimed to assess the prevalence and risk factors of intestinal parasitic infections in school-aged children in two regions of Burkina Faso. METHODS: A cross-sectional survey was carried out in February 2015 with 385 children aged 8…	2016	Oct-18	Parasit Vectors	9	1	554	27756339	10.1186/s13071-016-1835-4		#3026	Erismann 2016	Exclusion reason: Prevalence study with no clinical outcome;
Urinogenital schistosomiasis knowledge, attitude, practices, and its clinical correlates among communities along water bodies in the Kwahu Afram Plains North District, Ghana	Essien-Baidoo, S.; Essuman, M. A.; Adarkwa-Yiadom, B.; Adarkwa, D.; Owusu, A. A.; Amponsah, S. B.	BACKGROUND: Adequate knowledge and proper practices coupled with knowledge of the burden of disease are necessary for the eradication of Schistosoma infection. This study assessed knowledge, attitude, and practice (KAP) as well as health outcomes related to Schistosoma haematobium infection at Kwahu Afram Plains North District (KAPND). METHODS: A cross-sectional survey using a structured question…	2023	Aug	PLoS Negl Trop Dis	17	8	e0011513	37585379	10.1371/journal.pntd.0011513		#3029	Essien-Baidoo 2023	Exclusion reason: Prevalence study with no clinical outcome;
Epidemiology of human fascioliasis and intestinal parasitosis among schoolchildren in Lake Tana Basin, northwest Ethiopia	Fentie, T.; Erqou, S.; Gedefaw, M.; Desta, A.	BACKGROUND: Parasitic diseases are the second most frequent cause of outpatient morbidity in Ethiopia. METHODS: A cross-sectional study was conducted in Lake Tana Basin, northwest Ethiopia, from November 2007 to February 2008, to assess the magnitude and associated risk factors for parasitic diseases, including human fascioliasis. We examined 520 stool samples from randomly selected schoolchildre…	2013	Aug	Trans R Soc Trop Med Hyg	107	8	480-6	23843557	10.1093/trstmh/trt056		#3035	Fentie 2013	Exclusion reason: Prevalence study with no clinical outcome;
Urothelial bladder carcinoma and viral infections: different association with human polyomaviruses and papillomaviruses	Fioriti, D.; Pietropaolo, V.; Dal Forno, S.; Laurenti, C.; Chiarini, F.; Degener, A. M.	Bladder cancer is the second most commonly occurring genitourinary cancer in adults. The interaction of different carcinogenic and cocarcinogenic agents are responsible for bladder urothelial carcinoma: alcohol and smoking habits, Schistosoma haematobium infection, exposition to chemicals, analgesic and antineoplastic drugs prolonged use. Recently also viral infections have been associated to thi…	2003	Sep-Dec	Int J Immunopathol Pharmacol	16	3	283-8	14611733	10.1177/039463200301600315		#3041	Fioriti 2003	Exclusion reason: Wrong exposures;
Chronic liver disease in central Harlem: the role of alcohol and viral hepatitis	Frieden, T. R.; Ozick, L.; McCord, C.; Nainan, O. V.; Workman, S.; Comer, G.; Lee, T. P.; Byun, K. S.; Patel, D.; Henning, K. J.	For reasons not yet determined, chronic liver disease (CLD) has been a leading cause of excess morbidity and mortality in central Harlem. We conducted a case series and case-control analysis of demographic, clinical, epidemiological, and alcohol-intake-related information from patients with CLD and age- and sex-matched hospitalized control patients. Patients' sera were tested for markers of viral…	1999	Mar	HEPATOLOGY	29	3	883-8	10051493	10.1002/hep.510290308		#3046	Frieden 1999	Exclusion reason: Proxy indicator for schistosome infection;
Association between Schistosoma mansoni infection and access to improved water and sanitation facilities in Mwea, Kirinyaga County, Kenya	Gichuki, P. M.; Kepha, S.; Mulewa, D.; Masaku, J.; Kwoba, C.; Mbugua, G.; Mazigo, H. D.; Mwandawiro, C.	BACKGROUND: Schistosomiasis remains a public health problem in Central Kenya despite concerted control efforts. Access to improved water and sanitation has been emphasized as important control measures. Few studies have assessed the association between access to improved water sources and sanitation facilities with Schistosoma mansoni infection in different environmental settings. This study asse…	2019	Jun-07	BMC Infect Dis	19	1	503	31174478	10.1186/s12879-019-4105-1		#3059	Gichuki 2019	Exclusion reason: No alcohol data collected;
Childhood intestinal parasitic infection and sanitation predictors in rural Dembiya, northwest Ethiopia	Gizaw, Z.; Adane, T.; Azanaw, J.; Addisu, A.; Haile, D.	BACKGROUND: Intestinal parasites are a common problem in the world. The greater proportion of infections is associated with poor water, sanitation, and hygiene (WASH). This study was conducted to assess intestinal parasites, WASH condition, and their association in rural Dembiya, northwest Ethiopia. METHODS: A cross-sectional study was employed. Two hundred twenty-five children aged 6-59 months w…	2018	Jun-22	Environ Health Prev Med	23	1	26	29933747	10.1186/s12199-018-0714-3		#3062	Gizaw 2018	Exclusion reason: Prevalence study with no clinical outcome;
Multivariate analysis of factors associated with Schistosoma mansoni and hookworm infection among primary school children in rural Bahir Dar, Northwest Ethiopia	Hailu, T.; Alemu, M.; Abera, B.; Mulu, W.; Yizengaw, E.; Genanew, A.; Bereded, F.	BACKGROUND: Soil-transmitted helminths and Schistosoma mansoni infections are the major causes of morbidity and mortality in Sub-Saharan countries. The highest burden of the disease resides in school-age children. Poor water sanitation and hygiene are believed to be the major contributing factors for the high prevalence. Therefore, the goal of this study was to determine the prevalence of intesti…	2018		Trop Dis Travel Med Vaccines	4		4	29881636	10.1186/s40794-018-0064-6		#3073	Hailu 2018	Exclusion reason: Prevalence study with no clinical outcome;
Prevalence of schistosomiasis and associated risk factors among school children in Um-Asher Area, Khartoum, Sudan	Hajissa, K.; Muhajir, Aema; Eshag, H. A.; Alfadel, A.; Nahied, E.; Dahab, R.; Ali, S. M.; Mohammed, M.; Gaafar, M.; Mohamed, Z.	OBJECTIVE: Schistosomiasis remains one of the most common parasitic diseases worldwide. This is a cross-sectional study aimed to determine the prevalence of schistosomiasis and its associated risk factors among primary school children in Um-Asher area. The study was conducted among 170 primary school students in Um-Asher area from November 2017 to February 2018. Urine and stool samples were colle…	2018	Oct-31	BMC Res Notes	11	1	779	30382901	10.1186/s13104-018-3871-y		#3076	Hajissa 2018	Exclusion reason: Prevalence study with no clinical outcome;
Non-viral factors contributing to hepatocellular carcinoma	Hamed, M. A.; Ali, S. A.	Hepatocellular carcinoma (HCC) is a major cause of cancer death worldwide, accounting for over half a million deaths per year. The geographic pattern of HCC incidence is parallel to exposure to viral etiologic factors. Its incidence is increasing, ranging between 3% and 9% annually depending on the geographical location, and variability in the incidence rates correspond closely to the prevalence …	2013	Jun-27	World J Hepatol	5	6	311-22	23805355	10.4254/wjh.v5.i6.311		#3079	Hamed 2013	Exclusion reason: Wrong study design;
Cross-Sectional Study on Assessment of Frequency of Intestinal Helminth Infections and Its Related Risk Factors among School Children from Adola Town, Ethiopia	Husen, E. A.; Tafesse, G.; Hajare, S. T.; Chauhan, N. M.; Sharma, R. J.; Upadhye, V. J.	The three main intestinal helminth infections (IHIs), ascariasis, trichuriasis, and hookworm, are common clinical disorders worldwide. These IHIs are more prevalent in tropics and subtropical countries especially in developing countries like sub-Saharan Africa responsible for morbidity, mortality, and physical as well as intellectual growth retardation in children. In Ethiopia, the burden of IHIs…	2022		Biomed Res Int	2022		5908938	35445136	10.1155/2022/5908938		#3102	Husen 2022	Exclusion reason: Prevalence study with no clinical outcome;
Clinical characteristics and management of patient with portal hypertension at tertial level hospital in Tanzania	Itule, P. W.; Mwanga, A.; Khamisi, R. H.; Byomuganyizi, M.; Lutege, W.; Kagaruki, T. B.	BACKGROUND: Portal hypertension is a common diagnosis in Sub-Saharan African countries, with the majority of patients presenting late. This study aimed to understand Clinical characteristics, aetiology, the treatment offered in our setting, and factors associated with portal hypertension at a tertiary-level hospital, in Tanzania. METHODOLOGY: A prospective cross-sectional observational single hos…	2024	Aug-16	BMC Cardiovasc Disord	24	1	428	39148048	10.1186/s12872-024-04072-x		#3114	Itule 2024	Exclusion reason: self-reported schistosomiasis;
Schistosomiasis, soil transmitted helminthiasis, and malaria co-infections among women of reproductive age in rural communities of Kwale County, coastal Kenya	Jeza, V. T.; Mutuku, F.; Kaduka, L.; Mwandawiro, C.; Masaku, J.; Okoyo, C.; Kanyi, H.; Kamau, J.; Ng'ang'a, Z.; Kihara, J. H.	BACKGROUND: Schistosoma haematobium, soil transmitted helminthes (STH), and malaria lead to a double burden in pregnancy that eventually leads to poor immunity, increased susceptibility to other infections, and poor pregnancy outcomes. Many studies have been carried out on pre-school and school aged children but very little has been done among the at risk adult population including women of repro…	2022	Jan-19	BMC Public Health	22	1	136	35045848	10.1186/s12889-022-12526-0		#3123	Jeza 2022	Exclusion reason: No alcohol data collected;
A hospital based case-control study of hepatocellular carcinoma	Khella, A. K.; Faris, L.; Helmy, S.; Yousif, A.; Esmail, S.	A hospital based case-control study was conducted to define the role of some of the factors predisposing to hepatocellular carcinoma (HCC). It included 62 HCC cases and 62 age, sex and occupation matching control. Selected past history like schistosomal infection, jaundice, blood transfusion, contraceptive pills use, alcohol consumption and family history of cancer were examined. The history of s…	1992		J Egypt Public Health Assoc	67	03-Apr	249-58	1338390			#3139	Khella 1992	Exclusion reason: self-reported schistosomiasis; Beth Lyne (2025-04-09 20:24:23)(Select): Full text requested via ResearchGate 09/04/2025;
Clinical aspects of cryptogenic hepatocellular carcinoma	Koga, K.	Clinical features of hepatocellular carcinoma in 22 patients without serum HBsAg, HBV DNA, anti-HCV antibody and HCV RNA were characterized and possible pathogenic factors for this cryptogenic hepatocellular carcinoma were prospectively assessed. Twenty-two patients were selected from 434 patients with hepatocellular carcinoma (HCC) who were treated at the Second Department of Internal Medicine, …	1998		Kurume Med J	45	1	105-11	9658759	10.2739/kurumemedj.45.105		#3145	Koga 1998	Exclusion reason: self-reported schistosomiasis;
[Studies on risk factors for liver fibrosis of schistosomiasis japonica]	Liu, Y.; Yuan, H. C.; Lin, D. D.; Liu, Y. M.; Hu, F.; Zhao, G. M.; Jiang, Q. W.; Zhang, S. J.	OBJECTIVE: To explore the risk factors for schistosomal liver fibrosis. METHODS: 192 hepatitis-negative patients with schistosomiasis were selected and divided into 3 groups according to the result of B ultrasound examination, that is, grade 2 and 3 fibrosis group(81 patients), grade 1 fibrosis group (61 patients) and control group (non-fibrosis, 50 patiets). The univariate and multivariate ordin…	2000		Zhongguo Ji Sheng Chong Xue Yu Ji Sheng Chong Bing Za Zhi	18	1	18-20	12567465			#3178	Liu 2000	Exclusion reason: self-reported schistosomiasis; Beth Lyne (2025-04-11 23:27:14)(Select): Translation needed;
Occurrence of hepatopulmonary syndrome in patients with cirrhosis who are candidates for liver transplantation	Macêdo, L. G.; Lopes, E. P.; Albuquerque Mde, F.; Markman-Filho, B.; Véras, F. H.; Araújo, A. C.; Ferraz, A. A.	OBJECTIVE: To determine the occurrence of hepatopulmonary syndrome (HPS) in patients with cirrhosis who are candidates for liver transplantation; to compare demographic, clinical, laboratory, and spirometric characteristics, as well as echocardiography results, arterial blood gas analysis, and severity of liver disease between the groups of patients with and without HPS; and to describe the occur…	2010	Jul-Aug	J Bras Pneumol	36	4	432-40	20835589	10.1590/s1806-37132010000400007		#3190	Macêdo 2010	Exclusion reason: Proxy indicator for schistosome infection; Beth Lyne (2025-04-11 23:29:46)(Select): Translation needed;
Current status of soil transmitted helminths and Schistosoma mansoni infection among children in two primary schools in North Gondar, Northwest Ethiopia: a cross sectional study	Mathewos, B.; Alemu, A.; Woldeyohannes, D.; Alemu, A.; Addis, Z.; Tiruneh, M.; Aimero, M.; Kassu, A.	BACKGROUND: School age children are one of the groups at high risk for intestinal parasitic infections especially in developing countries like Ethiopia as the supply of good quality drinking water and latrine coverage are poor. Though there are previous data on the prevalence of soil transmitted helminths (STHs) and Schistosoma mansoni infection among these high risk groups current status in the …	2014	Feb-10	BMC Res Notes	7		88	24512613	10.1186/1756-0500-7-88		#3205	Mathewos 2014	Exclusion reason: No alcohol data collected;
High rate of intestinal parasites among a closed community of Zay populations residing on three islands of Lake Ziway, Ethiopia	Micho, H.; Fantahun, M.; Gebreyohannes, Z.; Bedaso, A.; Bereka, N.; Abebayehu, B.; Mekonnen, A. B.; Taye, B.; Desta, K.; Tsegaye, A.	BACKGROUND: Several factors including socio-economic and access to health facility influence burden of intestinal parasites. Epidemiological data from hard to reach areas will help to identify high-risk communities for targeted intervention. We, therefore, assessed the magnitude of intestinal parasites among Zay people residing in three islands of Lake Ziway in Ethiopia. METHODS: This cross-secti…	2020		PLOS ONE	15	10	e0240582	33091025	10.1371/journal.pone.0240582		#3212	Micho 2020	Exclusion reason: Prevalence study with no clinical outcome;
[Serum concentration of endogenous ethanol in normal subjects in and inpatients with schistosomiasis and alcoholic cirrhosis]	Mincis, M.; Guimarães, R. X.; Villela, M. P.; Novo, N. F.; de Paiva, E. R.		1977	Nov	AMB Rev Assoc Med Bras	23	11	374-6	305579			#3215	Mincis 1977	Exclusion reason: Ineligible article type; Beth Lyne (2025-04-09 19:53:22)(Select): Translation needed;
HCV-related morbidity in a rural community of Egypt	Mohamed, M. K.; Bakr, I.; El-Hoseiny, M.; Arafa, N.; Hassan, A.; Ismail, S.; Anwar, M.; Attala, M.; Rekacewicz, C.; Zalata, K.; Abdel-Hamid, M.; Esmat, G.; Fontanet, A.	The origin of the hepatitis C virus (HCV) epidemic in Egypt has been attributed to intravenous schistosomiasis treatment in rural areas in the 1960s to 70s. The objective of this study was to estimate the HCV-related morbidity in a rural area where mass schistosomiasis treatment campaigns took place 20-40 years before. The study sample included 2,425 village residents aged 18-65 years recruited t…	2006	Sep	J Med Virol	78	9	1185-9	16847958	10.1002/jmv.20679		#3220	Mohamed 2006	Exclusion reason: Proxy indicator for schistosome infection;
Causes and Clinical Profiles of Ascites at University of Gondar Hospital, Northwest Ethiopia: Institution-Based Cross-Sectional Study	Muhie, O. A.	BACKGROUND: Ascites is a common clinical condition encountered by physicians in day-to-day practice. It is caused by various underlying diseases. Knowing the etiologies is vital because further investigations and definitive treatment largely rely on the specific disease entity considered. OBJECTIVE: The aim of this study was to determine the epidemiology of causes of ascites and complications amo…	2019		Can J Gastroenterol Hepatol	2019		5958032	31360695	10.1155/2019/5958032		#3228	Muhie 2019	Exclusion reason: self-reported schistosomiasis;
Determinants of Urogenital Schistosomiasis Among Pregnant Women and its Association With Pregnancy Outcomes, Neonatal Deaths, and Child Growth	Murenjekwa, W.; Makasi, R.; Ntozini, R.; Chasekwa, B.; Mutasa, K.; Moulton, L. H.; Tielsch, J. M.; Humphrey, J. H.; Smith, L. E.; Prendergast, A. J.; Bourke, C. D.	BACKGROUND: Schistosoma haematobium is a parasitic helminth that causes urogenital pathology. The impact of urogenital schistosomiasis during pregnancy on birth outcomes and child growth is poorly understood. METHODS: Risk factors for urogenital schistosomiasis were characterized among 4437 pregnant women enrolled in a cluster-randomized community-based trial in rural Zimbabwe. Infection was defi…	2021	Apr-23	J Infect Dis	223	8	1433-1444	31832636	10.1093/infdis/jiz664		#3232	Murenjekwa 2021	Exclusion reason: No alcohol data collected;
Unprotected water sources and low latrine coverage are contributing factors to persistent hotspots for schistosomiasis in western Kenya	Musuva, R. M.; Odiere, M. R.; Mwinzi, P. N. M.; Omondi, I. O.; Rawago, F. O.; Matendechero, S. H.; Kittur, N.; Campbell, C. H., Jr.; Colley, D. G.	BACKGROUND: Evidence indicates that whereas repeated rounds of mass drug administration (MDA) programs have reduced schistosomiasis prevalence to appreciable levels in some communities referred to here as responding villages (R). However, prevalence has remained high or less than anticipated in other areas referred to here as persistent hotspot villages (PHS). Using a cross-sectional quantitative…	2021		PLOS ONE	16	9	e0253115	34534220	10.1371/journal.pone.0253115		#3234	Musuva 2021	Exclusion reason: Prevalence study with no clinical outcome;
Risk factors for human schistosomiasis in the Upper Benue valley, in northern Cameroon	Ndassa, A.; Mimpfoundi, R.; Gake, B.; Paul Martin, M. V.; Poste, B.	The Upper Benue valley is inhabited by human populations of mixed background and socio-economic status. The area is an old and intense focus of both urinary schistosomiasis (caused by Schistosoma haematobium) and intestinal schistosomiasis (caused by S. mansoni). Most of the local villages have stand-pipes that provide clean drinking water but bathing, laundry, dishwashing and swimming are largel…	2007	Sep	Ann Trop Med Parasitol	101	6	469-77	17716429	10.1179/136485907x193752		#3238	Ndassa 2007	Exclusion reason: Prevalence study with no clinical outcome;
Environmental exposures associated with atopy in a rural community in Gwanda district, Zimbabwe: a cross-sectional study	Ndlovu, V.; Chimbari, M.; Ndarukwa, P.; Sibanda, E.	INTRODUCTION: The increasing prevalence of allergic diseases in Zimbabwe may be attributed to changing environmental exposure patterns. In this study, we sought to identify the most influential environmental and lifestyle factors that may explain the observed atopy in a rural community in Zimbabwe. METHODS: Using a cross-sectional study, information on a wide array of environmental and lifestyle …	2024		Front Public Health	12		1477486	39917532	10.3389/fpubh.2024.1477486		#3239	Ndlovu 2024	Exclusion reason: self-reported schistosomiasis;
An investigation to determine the health status of institutionalised street children in a place of safety in Durban	Nzimakwe, D.; Brookes, H.	This study determines the health profile of institutionalized street children in a Place of Safety in Durban. Fifty black street children who had been institutionalized for a period of not more than fourteen days were interviewed and health assessments were carried out. The children's weights and heights were recorded on growth charts and structured interviews were held. Generally the children we…	1994	Feb	Curationis	17	1	27-31	8044869			#3257	Nzimakwe 1994	Exclusion reason: Wrong study design;
Prevalence, Risk Factors, and Coinfection of Urogenital Schistosomiasis and Soil-Transmitted Helminthiasis among Primary School Children in Biase, Southern Nigeria	Opara, K. N.; Wilson, E. U.; Yaro, C. A.; Alkazmi, L.; Udoidung, N. I.; Chikezie, F. M.; Bassey, B. E.; Batiha, G. E.	Schistosomiasis and soil-transmitted helminthiasis (STH) are neglected tropical diseases (NTDs) that cause chronic infections and ill health. The study was carried out to determine the current infection status and risk factors associated with Schistosoma haematobium and soil-transmitted helminth (STH) coinfection among school children in Biase Local Government Area (LGA), Cross River State, Niger…	2021		J Parasitol Res	2021		6618394	33791124	10.1155/2021/6618394		#3269	Opara 2021	Exclusion reason: Prevalence study with no clinical outcome;
Profiling lifetime episodes of upper gastrointestinal bleeding among patients from rural Sub-Saharan Africa where schistosoma mansoni is endemic	Opio, C. K.; Kazibwe, F.; Ocama, P.; Rejani, L.; Belousova, E. N.; Ajal, P.	INTRODUCTION: Severe chronic hepatic schistosomiasis is a common cause of episodes upper gastrointestinal bleeding (UGIB) in sub-Saharan Africa (SSA). However, there is paucity of data on clinical epidemiology of episodes of UGIB from rural Africa despite on going public health interventions to control and eliminate schistosomiasis. METHODS: Through a cross sectional study we profiled lifetime ep…	2016		Pan Afr Med J	24		296	28154651	10.11604/pamj.2016.24.296.9755		#3271	Opio 2016	Exclusion reason: Alcohol/Schisto not treated as a risk factor (not used in statistical analysis);
Epidemiological aspects of hepatocellular carcinoma in a referral center of Minas Gerais, Brazil	Osório, F. M.; Lauar, G. M.; Lima, A. S.; Vidigal, P. V.; Ferrari, T. C.; Couto, C. A.	CONTEXT: Studies on epidemiology of hepatocellular carcinoma and modalities of therapy used to treat this condition are scarce in Brazil. Our aim was to characterize hepatocellular carcinoma according to etiology of the underlying chronic liver disease, and treatment modalities, in a referral center in Brazil. METHODS: All cases of hepatocellular carcinoma registered in the Department of Patholog…	2013	Apr	Arq Gastroenterol	50	2	97-100	23903617	10.1590/s0004-28032013000200015		#3275	Osório 2013	Exclusion reason: Proxy indicator for schistosome infection; Beth Lyne (2025-06-19 02:52:29)(Included): excluded (schistosomiasis rather than schistosome infection) - but still relevant and may interesting to come back to;
Prevalence of Schistosomiasis in a neglected community, South western Nigeria at two points in time, spaced three years apart	Otuneme, O. G.; Obebe, O. O.; Sajobi, T. T.; Akinleye, W. A.; Faloye, T. G.	BACKGROUND: In recent years, the prevalence of schistosomiasis, a neglected tropical infection, has increased in underprivileged rural communities characterized by poverty. OBJECTIVE: This cross-sectional community-based study was carried out to determine the prevalence of urinary schistosomiasis in a neglected community of Apojola community, South-Western Nigeria at two points in time, spaced th…	2019	Mar	Afr Health Sci	19	1	1338-1345	31148959	10.4314/ahs.v19i1.5		#3277	Otuneme 2019	Exclusion reason: Prevalence study with no clinical outcome;
Cancer patterns and risk factors in the African population of southwestern Zimbabwe, 1963-1977	Parkin, D. M.; Vizcaino, A. P.; Skinner, M. E.; Ndhlovu, A.	The incidence of cancer and the importance of some selected risk factors in its etiology were estimated from the data collected in the cancer registry of Bulawayo, Zimbabwe, during the period 1963-1977. Cancer cases were interviewed with a standard questionnaire, and more than 71% of these were complete. In men, the most frequent cancer sites were liver, esophagus, and lung, while in women, cervi…	1994	Oct-Nov	Cancer Epidemiol Biomarkers Prev	3	7	537-47	7827583			#3280	Parkin 1994	Exclusion reason: self-reported schistosomiasis;
Epidemiology, anthropology and health education	Robert, C. F.; Bouvier, S.; Rougemont, A.	Epidemiology gives only a partial picture of a health problem. Without a knowledge of social, cultural, and economic conditions as well, one can fall into farcical errors in designing interventions. A large dam was built on the Benoue River in the north of Cameroon in 1982, creating a reservoir of over 500 km. The health care system could no longer meet day-to-day needs. The principles of schisto…	1989		World Health Forum	10	03-Apr	355-64	2637707			#3301	Robert 1989	Exclusion reason: Ineligible article type;
Predicting frequency distribution and influence of sociodemographic and behavioral risk factors of Schistosoma mansoni infection and analysis of co-infection with intestinal parasites	Rollemberg, C. V.; Silva, M. M.; Rollemberg, K. C.; Amorim, F. R.; Lessa, N. M.; Santos, M. D.; Souza, A. M.; Melo, E. V.; Almeida, R. P.; Silva Â, M.; Werneck, G. L.; Santos, M. A.; Almeida, J. A.; Jesus, A. R.	Geospatial analysis was used to study the epidemiology of Schistosoma mansoni, intestinal parasites and co-infections in an area (Ilha das Flores) in Sergipe, Brazil. We collected individually georeferenced sociodemographic, behavioral and parasitological data from 500 subjects, analyzed them by conventional statistics, and produced risk maps by Kernel estimation. The prevalence rates found were:…	2015	May-18	Geospat Health	10	1	303	26054512	10.4081/gh.2015.303		#3305	Rollemberg 2015	Exclusion reason: Prevalence study with no clinical outcome;
Prevalence and associated factors of Schistosomiasis among children in Yemen: implications for an effective control programme	Sady, H.; Al-Mekhlafi, H. M.; Mahdy, M. A.; Lim, Y. A.; Mahmud, R.; Surin, J.	BACKGROUND: Schistosomiasis, one of the most prevalent neglected tropical diseases, is a life-threatening public health problem in Yemen especially in rural communities. This cross-sectional study aims to determine the prevalence and associated risk factors of schistosomiasis among children in rural Yemen. METHODS/FINDINGS: Urine and faecal samples were collected from 400 children. Urine samples …	2013		PLoS Negl Trop Dis	7	8	e2377	23991235	10.1371/journal.pntd.0002377		#3310	Sady 2013	Exclusion reason: No alcohol data collected;
Risk Factors for Bladder Cancer: Results of a Survey of Hospital Patients	Shadab, R.; Nerli, R. B.; Bidi, S. R.; Ghagane, S. C.	INTRODUCTION: Several risk factors have been identified in the occurrence of bladder cancer. These include genetic and hereditary factors, smoking and tobacco use, increased body mass index, occupational exposure to certain chemicals and dyes, medical conditions such as chronic cystitis and infectious diseases such as schistosomiasis. This study aimed to evaluate risk factors in patients with bla…	2023		J Cancer Allied Spec	9	1	485	37197001	10.37029/jcas.v9i1.485		#3326	Shadab 2023	Exclusion reason: No schistosomiasis data collected;
Circulating enzyme activities of collagen turnover and undulin in patients with various degrees of schistosomiasis and alcoholic liver cirrhosis	Shahin, M.; Schuppan, D.; Waldherr, R.; Savolainen, E. R.; Zalpur, F.; Rahman, H. M.; el Sahly, A. M.; Abdel Razek, S. M.; el Ruby, O.; Seitz, H. K.	In contrast to alcoholic liver disease, schistosomiasis leads to presinusoidal hepatic fibrosis, which determines the prognosis of the disease. Since conventional liver function tests and liver biopsy provide little information about the dynamics of the fibrotic process, we measured the activities of two circulating enzymes of collagen turnover, namely serum galactosylhydroxylysyl-glucosyl-transf…	1995	Feb	Hepatogastroenterology	42	1	22-Jun	7782029			#3327	Shahin 1995	Exclusion reason: No alcohol data collected;
Current status of schistosomiasis in Sokoto, Nigeria	Singh, K.; Muddasiru, D.; Singh, J.	The study was conducted in poor communities, where most of the population is dependent on river and well for their everyday activities. In this study 5 years-15 years aged children were sampled for schistosomiasis (Urinary and intestinal), using of urine and stool samples. The stool samples were analyzed using kato-katz thick faecal smear technique while the urine samples were analyzed by filtrat…	2016	Sep	Parasite Epidemiol Control	1	3	239-244	29988177	10.1016/j.parepi.2016.08.003		#3338	Singh 2016	Exclusion reason: Prevalence study with no clinical outcome;
Prevalence of Intestinal Parasitic Infections and Associated Risk Factors among the First-Cycle Primary Schoolchildren in Sasiga District, Southwest Ethiopia	Sitotaw, B.; Shiferaw, W.	Intestinal parasitic infections (IPIs) have been major public health burdens in low-income countries like Ethiopia. Studies in different areas of Ethiopia have shown a high prevalence of IPIs in poor families. A similar study has not been conducted in Sasiga District given that the area is possibly at high-risk of IPIs due to the prevailing risk factors. This study is aimed at assessing the preva…	2020		J Parasitol Res	2020		8681247	32231795	10.1155/2020/8681247		#3340	Sitotaw 2020	Exclusion reason: Prevalence study with no clinical outcome;
Thrombopoietin serum levels do not correlate with thrombocytopenia in hepatic schistosomiasis	Souza, M. R.; Aguiar, L. A.; Goto, J. M.; Carvente, C. T.; Toledo, C. F.; Borges, D. R.	BACKGROUND: In severe forms of cirrhosis reduced liver synthesis of thrombopoietin (Tpo) can contribute to thrombocytopenia. In the hepatosplenic form of schistosomiasis, portal hypertension is the most evident clinical complication, although a deficiency of protein synthesis may be detected early. Our aim was to determine, for the first time in schistosomiasis, Tpo serum concentrations in patien…	2002	Apr	LIVER	22	2	127-9	12028406	10.1034/j.1600-0676.2002.01574.x		#3342	Souza 2002	Exclusion reason: No alcohol data collected;
Schistosomiasis Seroprevalence among Children Aged 0-14 Years in Nigeria, 2018	Straily, A.; Tamunonengiyeofori, I.; Wiegand, R. E.; Iriemenam, N. C.; Okoye, M. I.; Dawurung, A. B.; Ugboaja, N. B.; Tongha, M.; Parameswaran, N.; Greby, S. M.; Alagi, M.; Akpan, N. M.; Nwachukwu, W. E.; Mba, N.; Martin, D. L.; Secor, W. E.; Swaminathan, M.; Adetifa, I.; Ihekweazu, C.	The first nationally representative, population-based study of schistosomiasis seroprevalence in Nigeria was conducted using blood samples and risk-factor data collected during the 2018 Nigeria HIV/AIDS Indicator and Impact Survey (NAIIS). Schistosomiasis seroprevalence was estimated by analyzing samples for reactivity to schistosome soluble egg antigen (SEA) in a multiplex bead assay; NAIIS surv…	2024	Jan-03	Am J Trop Med Hyg	110	1	90-97	38011731	10.4269/ajtmh.23-0219		#3350	Straily 2024	Exclusion reason: Prevalence study with no clinical outcome;
Epidemiologic study of the relationship between schistosomiasis due to Schistosoma japonicum and liver cancer/cirrhosis	Takemura, Y.; Kikuchi, S.; Inaba, Y.	In Yamanashi Prefecture, one of the former areas in Japan endemic for Schistosoma japonicum, there have been no cases of schistosomiasis since 1978. We attempted to find out in this study whether there was still a chronic effect of schistosomiasis, e.g., liver cancer or liver cirrhosis present in this region. The subjects studied were the population in Yamanashi Prefecture from 1973 through 1992.…	1998	Oct	Am J Trop Med Hyg	59	4	551-6	9790429	10.4269/ajtmh.1998.59.551		#3356	Takemura 1998	Exclusion reason: No alcohol data collected;
Some social determinants of urinary schistosomiasis in Northern Cameroon: implications for schistosomiasis control	Takougang, I.; Meli, J.; Fotso, S.; Angwafo, F., 3rd; Kamajeu, R.; Ndumbe, P. M.	The present study was designed to assess the perceptions of hematuria, the most conspicuous sign of urinary schistosomiasis, in selected communities of the sudano-sahelian zone of Cameroon. Study questionnaires related to knowledge, beliefs and stigma associated with hematuria were administered to 964 pupils from 15 randomly selected schools. In order to ascertain children perceptions, we intervi…	2004	Jul-Dec	Afr J Health Sci	11	03-Apr	111-20	17298128	10.4314/ajhs.v11i3.30788		#3357	Takougang 2004	Exclusion reason: Prevalence study with no clinical outcome;
Mutagenic drinking water and risk of male esophageal cancer: a population-based case-control study	Tao, X.; Zhu, H.; Matanoski, G. M.	Drinking mutagenic downstream water from the Huangpu River was hypothesized to have increased the risk for male esophageal cancer in Shanghai, China. The authors conducted a population-based case-control study of a total of 71 esophageal cancer deaths and 1,122 controls collected during a 5-year follow-up period, 1984-1988, from four male cohorts born before January 1, 1944, living in four commun…	1999	Sep-01	Am J Epidemiol	150	5	443-52	10472943	10.1093/oxfordjournals.aje.a010032		#3360	Tao 1999	Exclusion reason: self-reported schistosomiasis;
Prevalence and its associated risk factors of intestinal parasitic infections among Yadot primary school children of South Eastern Ethiopia: a cross-sectional study	Tulu, B.; Taye, S.; Amsalu, E.	BACKGROUND: Intestinal parasitic infections are posing significant morbidity worldwide. In Ethiopia, due to poor socio-economic status, intestinal parasitic infections are highly prevalent. The main aim of this study was to determine the prevalence of intestinal parasites and its associated risk factors among Yadot primary school children which is found in South-Eastern part of Ethiopia, in the d…	2014	Nov-26	BMC Res Notes	7		848	25425173	10.1186/1756-0500-7-848		#3374	Tulu 2014	Exclusion reason: Prevalence study with no clinical outcome;
[Effect of schistosomiasis japonica on the development of gastric and colorectal cancer]	Wang, Z. J.; Yang, J. H.	OBJECTIVE: To examine the effect of schistosomiasis on the development of gastric cancer and colorectal cancer. METHODS: The clinical data of patients with gastric cancer and colorectal cancer with and without schistosomiasis japonica that were admitted to the Yijishan Hospital Affiliated to Wannan Medical College from January 2014 to December 2018 were collected. All cases were divided into schi…	2020	Apr-08	Zhongguo Xue Xi Chong Bing Fang Zhi Za Zhi	32	2	148-153	32458603	10.16250/j.32.1374.2019240		#3401	Wang 2020	Exclusion reason: No alcohol data collected; Beth Lyne (2025-04-17 19:30:05)(Select): Translation needed;
A multi-level analysis of risk factors for Schistosoma japonicum infection in China	Yang, J.; Zhao, Z.; Li, Y.; Krewski, D.; Wen, S. W.	OBJECTIVE: The aim of this study was to explore the risk factors of schistosomiasis japonica in China, using a hierarchical multi-level model with individuals nested within villages. METHODS: A cross-sectional survey of schistosomiasis japonica was conducted in 16 villages in the Chinese province of Hunan. A multi-level modeling technique (HLM version 6.04) was used to assess risk factors of schi…	2009	Nov	Int J Infect Dis	13	6	e407-12	19398361	10.1016/j.ijid.2009.02.005		#3429	Yang 2009	Exclusion reason: No alcohol data collected;
Eco-social determinants of Schistosoma japonicum infection supported by multi-level modelling in Eryuan county, People's Republic of China	Yang, K.; Zhou, X. N.; Jia, T. W.; Yang, G. J.; Wu, X. H.; Shi, X. W.; Li, H. J.; Steinmann, P.; Utzinger, J.; Bergquist, R.	Schistosomiasis remains of considerable public health concern in many tropical and subtropical regions of the world, including the People's Republic of China (P.R. China). The effectiveness of schistosomiasis control interventions are, among other factors, governed by the social-ecological context. However, eco-social determinants of schistosomiasis are poorly understood, particularly at the hous…	2015	Jan	Acta Trop	141	Pt B	391-8	24751418	10.1016/j.actatropica.2014.04.013		#3430	Yang 2015	Exclusion reason: Prevalence study with no clinical outcome;
Infection and co-infection with helminths and Plasmodium among school children in Côte d'Ivoire: results from a National Cross-Sectional Survey	Yapi, R. B.; Hürlimann, E.; Houngbedji, C. A.; Ndri, P. B.; Silué, K. D.; Soro, G.; Kouamé, F. N.; Vounatsou, P.; Fürst, T.; N'Goran, E. K.; Utzinger, J.; Raso, G.	BACKGROUND: Helminth infection and malaria remain major causes of ill-health in the tropics and subtropics. There are several shared risk factors (e.g., poverty), and hence, helminth infection and malaria overlap geographically and temporally. However, the extent and consequences of helminth-Plasmodium co-infection at different spatial scales are poorly understood. METHODOLOGY: This study was con…	2014	Jun	PLoS Negl Trop Dis	8	6	e2913	24901333	10.1371/journal.pntd.0002913		#3432	Yapi 2014	Exclusion reason: No alcohol data collected;
Prognostic and survival impact of BCL9 and RPS6KB1 copy number variation detected from circulating free DNA in hepatocellular carcinoma	Youssef, S. S.; El-Araby, R. E.; Abbas, E. A. E.; Hassany, M.; Elbaz, T.	BACKGROUND: Circulating cell-free DNA (cfDNA) is a noninvasive substitute to liver biopsy for hepatocellular carcinoma (HCC) molecular profiling. This study aimed to use cfDNA to investigate copy number variation (CNV) in the BCL9 and RPS6KB1 genes and its impact on prognosis in HCC. METHODS: Real-Time Polymerase Chain Reaction was used to determine the CNV and cfDNA integrity index in 100 HCC pa…	2023	Mar	Expert Rev Mol Diagn	23	3	267-278	36803362	10.1080/14737159.2023.2182191		#3445	Youssef 2023	Exclusion reason: Proxy indicator for schistosome infection;
Prevalence of Schistosoma infection and associated factors among pregnant women attending antenatal care at Shewa Robit Health Center, North-Central Ethiopia: a cross-sectional study	Zewdie, W.; Alemu, G.; Hailu, T.	BACKGROUND: Schistosoma spp. and other intestinal parasites are common in Ethiopia. During pregnancy, SCH increases the risk of adverse birth outcomes. However, its epidemiology among pregnant women and awareness level about the disease are not well addressed in Ethiopia. This study was conducted to address this gap. METHODS: A cross-sectional study was conducted from April to June 2023 among 422…	2024	Dec-27	Trop Med Health	52	1	102	39726052	10.1186/s41182-024-00671-8		#3448	Zewdie 2024	Exclusion reason: No alcohol data collected;
Etiological and clinicopathologic characteristics of intrahepatic cholangiocarcinoma in young patients	Zhou, H. B.; Wang, H.; Zhou, D. X.; Wang, H.; Wang, Q.; Zou, S. S.; Hu, H. P.	AIM: To investigate the prevalence, risk factors, and clinicopathologic characteristics of intrahepatic cholangiocarcinoma (ICC) in young patients. METHODS: A retrospective analysis was performed in ICC patients referred to the Eastern Hepatobiliary Surgery Hospital in Shanghai, China. Among 317 consecutively enrolled patients, 40 patients were aged <or= 40 years (12.61%). We compared the risk fa…	2010	Feb-21	World J Gastroenterol	16	7	881-5	20143468	10.3748/wjg.v16.i7.881		#3455	Zhou 2010	Exclusion reason: Proxy indicator for schistosome infection;
[Risk factors of intrahepatic cholangiocarcinoma: a case-control study]	Zhou, H. B.; Xu, Q. R.; Wang, H.; Zhou, D. X.; Wang, H.; Wang, Q.; Zhou, S. S.; Tu, Q. Q.; Sun, Z. Q.; Ai, L.; Wu, M. C.; Hu, H. P.	OBJECTIVE: To explore the potential risk factors of intrahepatic cholangiocarcinoma (ICC) in China. METHOD: A case-control study including 317 patients with pathologically confirmed ICC and 634 healthy individuals was conducted. The cases and controls were matched in age, sex and inhabitancy. Data were statistically analyzed by Chi-square test and conditional logistic regression. RESULTS: Univari…	2009	Dec	Zhonghua Gan Zang Bing Za Zhi	17	12	935-9	20038337			#3456	Zhou 2009	Exclusion reason: No schistosomiasis data collected;
A CASE-CONTROL STUDY ON LIVER-CANCER WITH SPECIAL EMPHASIS ON THE POSSIBLE ETIOLOGICAL ROLE OF SCHISTOSOMIASIS	INABA, Y; MARUCHI, N; MATSUDA, M; YOSHIHARA, N; YAMAMOTO, S		1984		INTERNATIONAL JOURNAL OF EPIDEMIOLOGY	13	4	408-412	WOS:A1984TY18800003	10.1093/ije/13.4.408		#3931	INABA 1984	Exclusion reason: self-reported schistosomiasis;
Epidemiologic study of the relationship between schistosomiasis due to <i>Schistosoma japonicum</i> and liver cancer/cirrhosis	Takemura, Y; Kikuchi, S; Inaba, Y		1998		AMERICAN JOURNAL OF TROPICAL MEDICINE AND HYGIENE	59	4	551-556	WOS:000076473700015	10.4269/ajtmh.1998.59.551		#3935	Takemura 1998	Exclusion reason: Proxy indicator for schistosome infection;
CIRRHOSIS OF THE LIVER IN CAMEROON (CENTRAL AFRICA) - ETIOLOGIES ARE STILL LARGELY UNKNOWN	MBAKOP, A; BIWOLE, M; NDAM, ECN; SHU, SC; ZEH, AK; SOSSO, M; MALONGA, E; TZEUTON, C; NGU, JL; ABONDO, A		1992		SEMAINE DES HOPITAUX	68	8	202-204	WOS:A1992HF18200002			#3979	MBAKOP 1992	Exclusion reason: Ineligible article type;
A multi-level analysis of risk factors for <i>Schistosoma japonicum</i> infection in China	Yang, JZ; Zhao, ZY; Li, YS; Krewski, D; Wen, SW		2009		INTERNATIONAL JOURNAL OF INFECTIOUS DISEASES	13	6	E407-E412	WOS:000271373400030	10.1016/j.ijid.2009.02.005		#3993	Yang 2009	Exclusion reason: Prevalence study with no clinical outcome;
Prevalence of <i>Schistosoma</i> infection and associated factors among pregnant women attending antenatal care at Shewa Robit Health Center, North-Central Ethiopia: a cross-sectional study	Zewdie, W; Alemu, G; Hailu, T		2024		TROPICAL MEDICINE AND HEALTH	52	1		WOS:001389366200002	10.1186/s41182-024-00671-8		#4005	Zewdie 2024	Exclusion reason: Prevalence study with no clinical outcome;
Predicting frequency distribution and influence of sociodemographic and behavioral risk factors of <i>Schistosoma mansoni</i> infection and analysis of co-infection with intestinal parasites	Rollemberg, CVV; Silva, MMBL; Rollemberg, KC; Amorim, FR; Lessa, NMN; Santos, MDS; Souza, AMB; Melo, EV; Almeida, RP; Silva, AM; Werneck, GL; Santos, MA; Almeida, JAP; Jesus, AR		2015		GEOSPATIAL HEALTH	10	1	13-19	WOS:000356615300003	10.4081/gh.2015.303		#4018	Rollemberg 2015	Exclusion reason: Prevalence study with no clinical outcome;
Association between <i>Schistosoma haematobium</i> Exposure and Human Immunodeficiency Virus Infection among Females in Mozambique	Brodish, PH; Singh, K		2016		AMERICAN JOURNAL OF TROPICAL MEDICINE AND HYGIENE	94	5	1040-1044	WOS:000401735200018	10.4269/ajtmh.15-0652		#4053	Brodish 2016	Exclusion reason: No alcohol data collected;
Soil transmitted helminths and <i>schistosoma mansoni</i> infections among school children in zarima town, northwest Ethiopia	Alemu, A; Atnafu, A; Addis, Z; Shiferaw, Y; Teklu, T; Mathewos, B; Birhan, W; Gebretsadik, S; Gelaw, B		2011		BMC INFECTIOUS DISEASES	11			WOS:000293090600001	10.1186/1471-2334-11-189		#4070	Alemu 2011	Exclusion reason: Prevalence study with no clinical outcome;
WATER-CONTACT PATTERNS AND SCHISTOSOMA-MANSONI INFECTION IN A RURAL-COMMUNITY IN NORTHEAST BRAZIL	MOTA, E; SLEIGH, AC		1987		REVISTA DO INSTITUTO DE MEDICINA TROPICAL DE SAO PAULO	29	1	01-Aug	WOS:A1987G686800001			#4076	MOTA 1987	Exclusion reason: Prevalence study with no clinical outcome;
Factors Associated with High Prevalence of Intestinal Protozoan Infections among Patients in Sana'a City, Yemen	Alyousefi, NA; Mahdy, MAK; Mahmud, R; Lim, YAL		2011		PLOS ONE	6	7		WOS:000292812400028	10.1371/journal.pone.0022044		#4163	Alyousefi 2011	Exclusion reason: No alcohol data collected;
Distribution of urinary schistosomiasis and associated risk factors among school-age children in Kwara State, Nigeria.	Opeyemi, Olufunke Adenike; ; Simon-Oke, Iyabo Adepeju; Olusi, Titus Adeniyi	Schistosomiasis remains a public health concern in developing countries. This study assessed the current status of urinary schistosomiasis among school-age children in Kwara State, Nigeria. Of the 1,341 school-age pupils investigated, 277 (20.7%) were infected, with 26.84% from Kwara South, 18.83% from Kwara Central, and 14.29% from Kwara North. The overall geometric mean intensity and mean popul…	2024	/	Journal of Parasitic Diseases	49	1	215-223		https://dx.doi.org/10.1007/s12639-024-01745-4	20250089096	#4471	Opeyemi 2024	Exclusion reason: No alcohol data collected;
Prevalence of urinary schistosomiasis amongst primary school children in ikwo and ohaukwu communities of Ebonyi State, Nigeria.	Umoh, Nse O.; ; Nwamini, Chimezie F.; Inyang, Nyoho J.; Umo, Anthony N.; Usanga, Victor U.; Nworie, Amos; Elom, Michael O.; Ukwah, Boniface N.	Background: Urinary schistosomiasis is a serious public health challenge in some communities of Ebonyi State, south-east Nigeria, partly resulting from a lack of adequate epidemiological data for the institution of effective control strategies. Background: This study evaluated the prevalence and risk factors of urinary schistosomiasis in rural communities of Ebonyi State, south-east Nigeria. Meth…	2020	/	African Journal of Laboratory Medicine	9	a812			https://dx.doi.org/10.4102/ajlm.v9i1.812	20203489885	#4482	Umoh 2020	Exclusion reason: No alcohol data collected;
Risk factors and micro-geographical heterogeneity of Schistosoma haematobium in Ndumo area, uMkhanyakude district, KwaZulu-Natal, South Africa.	Manyangadze, T.; ; Chimbari, M. J.; Gebreslasie, M.; Mukaratirwa, S.	Schistosomiasis is a snail-transmitted parasitic disease endemic in most rural areas of sub-Saharan Africa. However, the currently used prediction models fail to capture the focal nature of its transmission due to the macro-geographical levels considered and paucity of data at local levels. This study determined the spatial distribution of Schistosoma haematobium and related risk factors in Ndumo…	2016	/	Acta Tropica	159	T. Manyangadze.: School of Nursing and Public Health, Department of Public Health Medicine University of KwaZulu-Natal, Durban, South Africa	176-184			20163226400	#4508	Manyangadze 2016	Exclusion reason: Prevalence study with no clinical outcome;
Prevalence of intestinal helminthiasis and associated risk factors among schoolchildren in Dawro Zone, Southern Ethiopia.	Bereket Alemayehu, Bereket Alemayehu; ; Zewdneh Tomass, Zewdneh Tomass	Intestinal parasitic infections are among the most common infections worldwide and these infections tend to be higher in schoolchildren than other members of the community. Therefore, the aim of this study is to determine infection prevalence and associated risk factors of intestinal helminths among schoolchildren in Dawro Zone, Southern Ethiopia. A cross-sectional parasitological study was condu…	2015	/	Journal of Biology, Agriculture and Healthcare	5	11	76-82			20153261202	#4518	BereketAlemayehu 2015	Exclusion reason: Prevalence study with no clinical outcome;
Prevalence and associated factors of schistosomiasis and geohelminths in human risk groups along Lake Victoria, Kenya.	Olivia, N. A.;	Schistosomiasis and geohelminthiasis present a public health problem in developing countries. This study was conducted in Kisumu and Siaya counties among school children (9-12 years) and adults occupationally exposed to schistosomiasis infested water to assess factors contributing to the prevalence of schistosomiasis and geohelminths. Mean prevalence in all participants was 71.0% before treatment…	2015	/	African Journal of Science and Research	4	3	05-Dec			20153243590	#4520	Olivia 2015	Exclusion reason: Prevalence study with no clinical outcome;
Fecal indicator bacteria along multiple environmental exposure pathways (water, food, and soil) and intestinal parasites among children in the rural Northwest Ethiopia.	Gizaw, Zemichael; ; Yalew, Alemayehu Worku; Bitew, Bikes Destaw; Lee, Ji-young; Bisesi, Michael	Background: Children in low-resource settings are exposed to multiple risk factors for enteropathogens. However, the probability of exposures may be different across exposure pathways. Accordingly, this study was conducted to assess environmental exposures of children to intestinal parasites in the east Dembiya district of Ethiopia. Methods: A cross-sectional study was conducted for 372 household…	2022	/	BMC Gastroenterology	22	84			https://dx.doi.org/10.1186/s12876-022-02174-4	20230440614	#4530	Gizaw 2022	Exclusion reason: Prevalence study with no clinical outcome;
A survey of urinary schistosomiasis among school aged children of ten communities in South-South, Nigeria.	Boih, Lugard Obonogbigho; ; Okaka, Christopher E.; Igetei, Joseph E.	Background & objectives: Schistosomiasis is one of the major neglected tropical parasitic diseases caused by a group of blood-feeding worms in the genus Schistosoma. Nigeria ranks highest among all countries worldwide, however, there is a paucity of information on the prevalence of the disease in some parts of the country. Therefore, the research aims to augment available data on the prevalence o…	2021	/	Journal of Vector Borne Diseases	58	1	63-69		https://dx.doi.org/10.4103/0972-9062.313971	20210489697	#4549	Boih 2021	Exclusion reason: No alcohol data collected;
Water contact, infection and re-infection rate of urogenital schistosomiasis in Shelleng local government area, Adamawa State, Nigeria.	Na'acha, Frank Emina; ; Naphtali, Samuel Rebecca; Chessed, Godly; Nidiya, Nubia Caleb	Schistosomiasis is on the increase despite intervention by the Government, Non-Governmental Organization (NGOs) and World Health Organization (WHO) due to the method of intervention used. The research on water contact, infection and re-infection rate of urogenital schistosomiasis was carried out in Kiri dam and Shelleng water bodies. Urine samples were collected from the month of March-April 2019…	2023	/	Dutse Journal of Pure and Applied Sciences	9	2b	127-136		https://dx.doi.org/10.4314/dujopas.v9i2b.14	20240295165	#4562	Na'acha 2023	Exclusion reason: Prevalence study with no clinical outcome;
Intestinal parasitic infections among primary school pupils in Elmina, a fishing community in Ghana.	Dankwa, K.; ; Addy-Lamptey, P.; Latif, A.; Essien-Baidoo, S.; Ephraim, R. K. D.; Gavor-Kwashi, C. E. K.; Nuvor, S. V.	Background: Intestinal parasitic infections are common in the developing world, particularly among communities with low socio-economic status. Many of these infections are very often neglected making them a major public health problem. Objectives: This study was conducted to determine the prevalence of intestinal parasite infections among primary school pupils in Elmina, a fishing community in th…	2017	/	International Journal of Medical and Health Sciences	6	3	151-157			20173376672	#4567	Dankwa 2017	Exclusion reason: Prevalence study with no clinical outcome;
Polyparasitism with Schistosoma haematobium, Plasmodium and soil-transmitted helminths in school-aged children in Muyuka-Cameroon following implementation of control measures: a cross sectional study.	Sumbele, Irene Ule Ngole; ; Otia, Ofon Vitalis; Bopda, Orelien Sylvain Mtopi; Ebai, Calvin Bisong; Kimbi, Helen Kuokuo; Nkuo-Akenji, Theresa	Background: Despite the ubiquity of polyparasitism, its health impacts have been inadequately studied. The aim of this study was to determine the prevalence and determinants of polyparasitism with Schistosoma haematobium, Plasmodium and soil-transmitted helminths (STH) following sustained control measures, as well as evaluate the outcomes and clinical correlates of infection in school-aged childr…	2021	/	Infectious Diseases of Poverty	10	14			https://dx.doi.org/10.1186/s40249-021-00802-x	20210083841	#4600	Sumbele 2021	Exclusion reason: Prevalence study with no clinical outcome;
The clinical characteristics and prognosis of patients with decompensated schistosomiasis cirrhosis or decompensated alcoholic cirrhosis in ICU.	Yu, Li-mei; ; Wang, Yue-xia; Zhang, Kai; Wang, Ye-song; Yu, Zhao; Luo, Jian; Li, Jiang-ang; Liu, Xiang-ping; Cui, Wei; Zhang, Gen-sheng	Objective Intensive physicians have relatively insufficient knowledge and experience in treating patients with decompensated schistosomiasis cirrhosis (DSC) admitted in intensive care unit (ICU), but are relatively familiar with patients with decompensated alcoholic cirrhosis (DAC). For this purpose, the clinical characteristics and prognosis of these patients were compared and analyzed. Methods …	2020	/	Chinese Journal of Emergency Medicine	29	10	1348-1353		https://dx.doi.org/10.3760/cma.j.issn.1671-0282.2020.10.015	20220372825	#4602	Yu 2020	Exclusion reason: No alcohol data collected; Beth Lyne (2025-04-14 22:13:02)(Select): Translation needed;
Epidemiology and predictors of occurrence of Schistosoma mansoni infection in a low-endemicity area in Northeast Brazil.	Sousa, Mariana Silva; ; Pinheiro, Marta Cristhiany Cunha; Ramos Junior, Alberto Novaes; da Silva Filho, Jose Damiao; Bezerra, Ernando Schemelzer Moraes	In Latin America 96% of the cases of schistosomiasis occur in Brazil in low-socioeconomic status populations. The epidemiological characteristics and occurrence predictors of Schistosoma mansoni infection were determined in the Bananeiras community, located in Capistrano, a town in Ceara state, Brazil. Sanitary, environmental, socioeconomic, and behavioral data were collected using a semi-structu…	2020	/	Revista de Patologia Tropical	49	3	177-190		https://dx.doi.org/10.5216/rpt.v49i3.62455	20203599670	#4605	Sousa 2020	Exclusion reason: No alcohol data collected;
Urogenital schistosomiasis and risk factors of infection in mothers and preschool children in an endemic district in Zimbabwe.	Mutsaka-Makuvaza, M. J.; ; Matsena-Zingoni, Z.; Katsidzira, A.; Tshuma, C.; Chin'ombe, N.; Zhou XiaoNong, Zhou XiaoNong; Webster, B.; Midzi, N.	Background: To design appropriate schistosomiasis control programmes that include women and preschool-aged children (PSAC) it is essential to assess their disease profile and the risk factors predisposing them to infection. This study aimed to determine the prevalence of urogenital schistosomiasis and the risk factors of infection among PSAC and their caregivers in an endemic area of Zimbabwe. Me…	2019	/	Parasites and Vectors	12	427				20203008763	#4610	Mutsaka-Makuvaza 2019	Exclusion reason: No alcohol data collected;
Schistosoma haematobium infection status and its associated risk factors among pregnant women in Munyenge, South West Region, Cameroon following scale-up of communal piped water sources from 2014 to 2017: a cross-sectional study.	Wepnje, G. B.; ; Anchang-Kimbi, J. K.; Ndassi, V. D.; Lehman, L. G.; Kimbi, H. K.	Background: In 2014, a study in Munyenge revealed a high prevalence of urogenital schistosomiasis (UGS) among pregnant women. This study investigated he prevalence and risk factors of UGS in pregnancy following scale-up of piped water sources from 2014 to 2017. Secondly, we compared stream usage, stream contact behaviour, infection rate and intensity with the findings of 2014. Methods: Consenting…	2019	/	BMC Public Health	19	392			https://dx.doi.org/10.1186/s12889-019-6659-7	20193298964	#4613	Wepnje 2019	Exclusion reason: No alcohol data collected;
A case-control study of risk factors for colorectal cancer in an African population.	Katsidzira, L.; ; Gangaidzo, I. T.; Makunike-Mutasa, R.; Manyanga, T.; Matsena-Zingoni, Z.; Thomson, S.; Matenga, J. A.; Rusakaniko, S.; Ramesar, R.	The interplay between hereditary and environmental factors in the causation of colorectal cancer in sub-Saharan Africa is poorly understood. We carried out a community based case-control study to identify the risk factors associated with colorectal cancer in Zimbabwe. We recruited 101 cases of colorectal cancer and 202 controls, matched for age, sex and domicile. Potential risk factors including …	2019	/	European Journal of Cancer Prevention	28	3	145-150		https://dx.doi.org/10.1097/CEJ.0000000000000439	20193179379	#4615	Katsidzira 2019	Exclusion reason: self-reported schistosomiasis;
The current epidemiological status of urogenital schistosomiasis among primary school pupils in Katsina State, Nigeria: an imperative for a scale up of water and sanitation initiative and mass administration of medicines with Praziquantel.	Atalabi, T. E.; ; Adoh, S. D.; Eze, K. M.	Introduction: Human schistosomiasis, a debilitating and chronic disease, is among a set of 17 neglected tropical infectious diseases of poverty that is currently posing a threat to the wellbeing of 2 billion people in the world. The SHAWN/WASH and MAM programmes in the study area require epidemiological data to enhance their effectiveness. We therefore embarked on this cross-sectional study with …	2018	/	PLoS Neglected Tropical Diseases	12	7	e0006636		https://dx.doi.org/10.1371/journal.pntd.0006636	20193009002	#4621	Atalabi 2018	Exclusion reason: No alcohol data collected;
Schistosomiasis in the northern state of Espirito Santo, Brazil.	Amorim, R. F.; ; Maciel, J. dos S.; Ambrozim, F. M.; Almeida, C. P. de; Albuquerque, N. de O.; Venturin, D. A.; Telles, V. G. A.; Crause, D. H.; Soares, A. R.; Souza, M. A. A. de	It is estimated that Schistosoma mansoni is present in 19 Brazilian states and one of the factors responsible for the spread of schistosomiasis is the migration of individuals from endemic areas, particularly from northeastern Brazil. In the municipality of Conceicao da Barra, northern state of Espirito Santo, the present study aimed to evaluate the occurrence of schistosomiasis among sugarcane c…	2014	/	Revista de Patologia Tropical	43	3	323-331			20153008159	#4635	Amorim 2014	Exclusion reason: Prevalence study with no clinical outcome;
Studies on urinary schistosomiasis in selected villages around Gusau Dam site, Zamfara state, Nigeria.	Ladan, M. U.; ; Abubakar, U.; Abdullahi, K.; Bunza, M. D. A.; Ladan, M. J.; Adamu, T.	A study on urinary schistosomiasis was conducted to determine its prevalence and intensity in five villages around Gusau Dam, Gusau Local Government Area, Zamfara state. A total of five hundred (500) urine samples were examined for the eggs of Schistosoma haematobium using standard filtration technique. The overall prevalence was 47%. However, the highest prevalence (65.47%) of the infection was …	2012	/	Nigerian Journal of Basic and Applied Sciences	20	3	189-194			20193211793	#4647	Ladan 2012	Exclusion reason: No alcohol data collected;
Prevalence and intensity of Schistosoma haematobium among residents of Gwong and Kabong in Jos north local government area, Plateau State, Nigeria.	Dawet, A.; ; Benjamin, C. B.; Yakubu, D. P.	Schistosomiasis which causes a great pathological effects in human especially during teenage years is still a major public health problem with deepen economic consequences particularly in endemic areas. This study was conducted to determine the level of Schistosoma haematobium infection among the residence of Gwong and Kabong areas, Plateau State. A total of two hundred and forty two urine sample…	2012	/	International Journal of Tropical Medicine	7	2	69-73			20123357062	#4650	Dawet 2012	Exclusion reason: Prevalence study with no clinical outcome;
Prevalence of schistosomiasis among secondary school boarding students in Potiskum metropolis, Yobe State, north-eastern Nigeria.	Bigwan, E. I.; ; Tinja, B.; Damen, J. G.	Schistosomiasis remains one of the world's most prevalent diseases of public health importance. Despite more than a century of control efforts and the introduction of highly effective antischistosomal drug the eradication of the disease is still far from actualization. Six hundred (300 stool and 300 urine) samples were collected randomly from the students who consented after obtaining some vital …	2012	/	Bayero Journal of Pure and Applied Sciences	5	1	155-158			20123332938	#4653	Bigwan 2012	Exclusion reason: Prevalence study with no clinical outcome;
Surveys on implementation of National Schistosomiasis Control and Prevention Regulation in main schistosome-endemic areas of China.	Wang Jing, Wang Jing; ; Cao ChunLi, Cao ChunLi; Guo JiaGang, Guo JiaGang; Zhao GenMing, Zhao GenMing	In order to acquire the information on the changes and improvement after the implementation of National Schistosomiasis Control and Prevention Regulation, a survey was performed. The awareness of schistosomiasis and the regulation, stool management and other related contents were carried out in the rural areas of Jiangsu, Anhui, Jiangxi, Hubei, Hunan, Sichuan and Yunan provinces. The results show…	2009	/	Chinese Journal of Schistosomiasis Control	21	6	522-524			20103101283	#4666	WangJing 2009	Exclusion reason: No alcohol data collected;
Risk factors for anaemia in pregnancy in rural KwaZulu-Natal - South Africa: implication for health education and health promotion.	Hoque, M.; ; Hoque, E.; Kader, S.	Background: Anaemia in pregnancy is a major public health problem in developing countries. It is associated with an increased risk of maternal and perinatal morbidity and mortality. A high rate of anaemia in pregnancy in rural population of KwaZulu-Natal (30% according to national and 57% according to WHO definition of anaemia in pregnancy) is observed. The risk factors for anaemia particularly d…	2009	/	South African Family Practice	51	1	68-72			20093119344	#4671	Hoque 2009	Exclusion reason: No alcohol data collected;
Risk factors for anaemia in schoolchildren in Tanga Region, Tanzania.	Tatala, S. R.; ; Kihamia, C. M.; Kyungu, L. H.; Svanberg, U.	Anaemia is one of the major public health problems affecting more than half of school children along the coast in Tanzania. Due to the multiplicity of its causes it sometimes becomes difficult to find appropriate intervention measures. In order to assist schools in implementing appropriate public health measures for anaemia in Tanga Region of Tanzania, risk factors were investigated in school chi…	2008	/	Tanzania Journal of Health Research	10	4	189-202			20093343718	#4672	Tatala 2008	Exclusion reason: No alcohol data collected;
Relationship between vitamin A and biochemical markers of iron status in children and adolescents.	Silva, R. de C. R.; ; Assis, A. M. O.; Santana, M. L. P. de; Barreto, M. L.; Brito, L. L.; Reis, M. G.; Parraga, I. M.; Blanton, R. E.	The objective of this study was to verify the relationship between vitamin A (retinol) and the biochemical markers of iron status. Methods: A total of 178 individuals aged 7-17 years participated in this study, all living in Jequie, Bahia, Brazil. The individuals underwent blood testing to examine retinol level and biochemical iron markers. Anthropometric measurements and faecal analysis were per…	2008	/	Revista de Nutricao	21	3	285-291		https://dx.doi.org/10.1590/S1415-52732008000300003	20083218862	#4676	Silva 2008	Exclusion reason: No alcohol data collected; Beth Lyne (2025-04-11 23:27:06)(Select): Translation needed;
Hepatitis-B virus infection among Yemeni patients with hepatocellular carcinoma.	Silm, S. A. B.;	A total of 30 men and 3 women (aged 45-65 years) with hepatoma from Yemen were screened for the presence of hepatitis B virus (HBV) markers (hepatitis B surface antigen (HBsAg) and hepatitis B core antibody (HBcAb)) using a commercial ELISA during 1996-2001 to determine the seroprevalence of hepatitis B in these patients. A total of 111 symptomatic individuals who volunteered for blood donation w…	2004	/	University of Aden Journal of Natural and Applied Sciences	8	2	373-377			20043203650	#4692	Silm 2004	Exclusion reason: Proxy indicator for schistosome infection;
Health problems of the Lake Chilwa wetland and catchment.	Kaunda, C. C.; ; Zimba, G. M.	The study was conducted to assess possible health hazards that people living in the Lake Chilwa catchment (Zomba, Machinga and Phalombe Districts) are exposed to. This was done by using the raw data (n=181023) in form of 1998 monthly returns from out patients departments at health centers and survey questionnaire (n=206). From the raw data, malaria (51.4%) and respiratory tract infections (18.2%)…	2001	/	Malawi Journal of Science and Technology	6	C. C. Kaunda.: Biology Department, Chancellor College, P.O. Box 280, Zomba, Malawi	99-106			20093104720	#4701	Kaunda 2001	Exclusion reason: No alcohol data collected;
Studies on the relationship between infection with Schistosoma japonicum and socioeconomic factors in Poyang Lake region.	Lin DanDan, Lin DanDan; ; Zhang ShaoJi, Zhang ShaoJi; Liu YueMin, Liu YueMin; Hu GuangHan, Hu GuangHan; Li JianYing, Li JianYing; Liu ZhiDe, Liu ZhiDe; Gao ZuLu, Gao ZuLu; Hu LinSheng, Hu LinSheng; Qiu YingXi, Qiu YingXi; Hu Fei, Hu Fei	An investigation on socioeconomic factors affecting schistosomiasis (Schistosoma japonicum) transmission was conducted in the 3 natural villages in Poyang Lake region, Jiangxi Province, China, in April-December 1993. The relationship between 17 socioeconomic factors and schistosomiasis (diagnosed by positive stool examination) were quantitatively analysed using the unconditional logistic multi-re…	1997	/	Chinese Journal of Parasitic Disease Control	10	2	103-106			19970804782	#4721	LinDanDan 1997	Exclusion reason: No alcohol data collected; Beth Lyne (2025-04-17 19:38:03)(Select): Translation needed;
Prevalence of schistosomiasis mansoni in Tauorga town, North-West Libya.	Baccush, M. M.; ; Nayak, C. S.; Gibreel, A. O.	An epidemiological study of Schistosoma mansoni in Tauorga town, Libya, is reported. The study was conducted in 9 separate areas of the town with the objective of finding out the prevalence of schistosomiasis in the general population and to plan suitable strategies for its prevention. 1544 people, selected randomly, were interviewed, and stool samples examined for ova of S. mansoni. The results …	1993	/	Journal of the Egyptian Society of Parasitology	23	2	527-533			19940800855	#4733	Baccush 1993	Exclusion reason: No alcohol data collected; Beth Lyne (2025-04-08 01:55:48)(Select): Full text requested via ResearchGate;
Hepatic parenchymal dysfunction in Schistosoma japonicum infection.	Watt, G.; ; Padre, L. P.; Tuazon, M.; Wotherspoon, A.; Adapon, B.	Hepatocellular function is generally considered to be well preserved until late in the clinical course of schistosomal liver disease. A group of 94 untreated Filipino patients (aged 8-66 (mean 25) years) who were admitted consecutively to 3 hospitals in Manila with a Schistosoma japonicum infection was investigated; none had evidence of a co-existent other "significant illness". Hepatic parenchym…	1991	/	Journal of Infectious Diseases	164	6	1186-1192		https://dx.doi.org/10.1093/infdis/164.6.1186	19922093913	#4743	Watt 1991	Exclusion reason: No alcohol data collected;
Examining the Awareness Level, Prevalence and the Risk Factors that Reinforce the Schistosoma Lifecycle and its Transmission Among Children in the Bosomtwe District, Ghana	Anaba E.; ; Tekpertey R.; Boakye A.E.	Background: Schistosomiasis is prevalent in tropical and subtropical areas, especially in poor communities without access to safe drinking water and adequate sanitation. Objective(s): The study aimed at examining the awareness level, prevalence and the risk factors that reinforce the schistosoma lifecycle and its transmission among children in the Bosomtwe District, Ghana. <br><br>Methods: The st…	2025	/	SSRN		(Anaba, Tekpertey) Department of Biostatistics and Epidemiology, University of Health and Allied Sciences, Ho, Ghana(Boakye) University of Cape Coast, Department of Health, Physical Education and Recreation, Cape Coast, Ghana		2037443375	https://dx.doi.org/10.2139/ssrn.5127904		#4757	Anaba 2025	Exclusion reason: Prevalence study with no clinical outcome;
Current Schistosoma mansoni exposure and infection have distinct determinants: a data-driven population-based study in rural Uganda	Reitzug F.; ; Kabatereine N.B.; Byaruhanga A.M.; Besigye F.; Nabatte B.; Chami G.F.	Exposure to parasitic flatworms causing schistosomiasis is a complex set of human-environment interactions. Yet, exposure often is equated to current infection. Here we studied risk factors and population patterns of exposure (water contact) within the SchistoTrack Cohort for 2867 individuals aged 5-90 years in Eastern and Western Uganda. Households within 0.34 km of waterbodies accounted for 80%…	2024	/	medRxiv		(Reitzug, Chami) Big Data Institute, Nuffield Department of Population Health, University of Oxford, Oxford, United Kingdom(Kabatereine, Byaruhanga, Besigye, Nabatte) Division of Vector-Borne and Neglected Tropical Diseases, Uganda Ministry of Health, Kam		2032068886	https://dx.doi.org/10.1101/2024.04.24.24306227		#4758	Reitzug 2024	Exclusion reason: Prevalence study with no clinical outcome;
A Five-Year Retrospective Investigation of the Prevalence of Intestinal Parasites at Mizan-Tepi University Teaching Hospital, Southwest Ethiopia	Duguma T.; ; Tekalign E.	Background: Intestinal parasites are responsible for a significant amount of disease and mortality around the world. In developing nations, intestinal parasites are a severe public health issue. Intestinal parasite infections are one of the most common illnesses in the world. They're frequently linked to poor personal and environmental cleanliness, as well as low-quality drinking water. The aim o…	2023	/	Iranian Journal of Parasitology	18	1	76EP - 84	2023069341	https://dx.doi.org/10.18502/ijpa.v18i1.12382		#4776	Duguma 2023	Exclusion reason: Prevalence study with no clinical outcome;
Schistosoma mansoni infection in residents of a riverside community in Eastern Amazon	Dias I.H.L.; ; Fonseca A.L.S.; de Sousa S.R.M.; Gouveia M.I.M.; Ribeiro L.R.; de Oliveira Goveia C.; Nogueira J.F.C.; Enk M.J.; de Paula Souza e Guimaraes R.J.; Lima K.V.B.	Schistosoma mansoni worms cause a waterborne parasitic disease called schistosomiasis. It commonly affects individuals in lack of sanitation structure. In Brazil, Para state has Belem as one of the worst sanitation-ranking places in 2023, where schistosomiasis transmission was already documented. This study reports the occurrence of schistosomiasis in residents of Ilha das Oncas, an island next t…	2024	/	Journal of Water and Health	22	5	835EP - 841	2032613410	https://dx.doi.org/10.2166/wh.2024.300	38822463	#4804	Dias 2024	Exclusion reason: No alcohol data collected;
Test-treat-track-test-treat (5T) approach for Schistosoma haematobium elimination on Pemba Island, Tanzania	Trippler L.; ; Taylor L.; Ali M.N.; Najim S.O.; Khamis K.S.; Hattendorf J.; Juma S.; Ame S.M.; Kabole F.; Ali S.M.; Knopp S.	Background: After decades of praziquantel mass drug administration (MDA), several countries approach schistosomiasis elimination. Continuing MDA in largely uninfected populations no longer seems justified. Alternative interventions to maintain the gains or accelerate interruption of transmission are needed. We report results, strengths, and shortcomings of novel test-treat-track-test-treat (5T) i…	2024	/	BMC Infectious Diseases	24	1	661	2030457820	https://dx.doi.org/10.1186/s12879-024-09549-w	38956479	#4813	Trippler 2024	Exclusion reason: No alcohol data collected;
A cross-sectional pilot household study of Schistosoma mansoni burden and associated morbidities in Lake Albert, Uganda	Dee D.P.; ; Lam G.; Edielu A.; Anguajibi V.; Webb E.L.; Wamboko A.; Mawa P.A.; Friedman J.F.; Simpson H.; Bustinduy A.L.	Objectives: Schistosomiasis is persistent in Lake Albert, Uganda, but local data are limited. This study aims to describe the local burden of moderate-to-heavy infection and associated morbidity in all ages and identify factors associated with these outcomes to guide further research. Method(s): This cross-sectional pilot study was conducted in July-August, 2022 in four village sites (Walukuba, R…	2024	/	Tropical Medicine and International Health	29	4	334EP - 342	2028555878	https://dx.doi.org/10.1111/tmi.13978	38356464	#4814	Dee 2024	Exclusion reason: No alcohol data collected;
Lifestyle factors, viral hepatitis, and hepatocellular carcinoma in Uganda	Assefa R.; ; Aizire J.; Nsibirwa S.; Ocama P.; Kirk G.	Background: The effect of lifestyle factors, namely alcohol use, cigarette smoking, and other forms of tobacco use on hepatocellular carcinoma (HCC) remains unclear. We assessed the independent associations of lifestyle factors with HCC among individuals with and without viral hepatitis. Method(s): In a hospital-based case-control study recruiting from Mulago and Lacor hospitals in Uganda from Ma…	2024	/	Journal of Clinical Oncology	42	3 Supplement		643534102			#4818	Assefa 2024	Exclusion reason: Ineligible article type; Beth Lyne (2025-04-14 23:45:25)(Select): conference abstract;
Demographic profile of HIV and helminth-coinfected adults in KwaZulu-Natal, South Africa	Mpaka-Mbatha M.N.; ; Naidoo P.; Islam M.M.; Singh R.; Mkhize-Kwitshana Z.L.	Background: Helminth and HIV infections are endemic among poor populations. Studies investigating the socio-demographic and economic risk factors associated with dual HIV and helminth coinfection are scarce. Objective(s): This study aimed to describe risk factors associated with HIV and helminth coinfections among peri-urban South African adults residing in poorly developed areas with high povert…	2023	/	Southern African Journal of Infectious Diseases	38	1	a466	2019022960	https://dx.doi.org/10.4102/sajid.v38i1.466		#4830	Mpaka-Mbatha 2023	Exclusion reason: No alcohol data collected;
Female genital schistosomiasis, human papilloma virus infection, and cervical cancer in rural Madagascar: a cross sectional study	Kutz J.-M.; ; Rausche P.; Rasamoelina T.; Ratefiarisoa S.; Razafindrakoto R.; Klein P.; Jaeger A.; Rakotomalala R.S.; Rakotomalala Z.; Randrianasolo B.S.; McKay-Chopin S.; May J.; Rakotozandrindrainy R.; Puradiredja D.I.; Sicuri E.; Hampl M.; Lorenz E.; Gheit T.; Rakotoarivelo R.A.; Fusco D.	Background: Women's health in resource-limited settings can benefit from the integrated management of high-burden diseases, such as female genital schistosomiasis (FGS) and human papilloma virus (HPV)-related cervical cancer. In schistosomiasis-endemic countries such as Madagascar, data on FGS and HPV prevalence are lacking as well as preventive measures for both conditions. This study aims to es…	2023	/	Infectious Diseases of Poverty	12	1	89	2025612690	https://dx.doi.org/10.1186/s40249-023-01139-3	37749705	#4838	Kutz 2023	Exclusion reason: Proxy indicator for schistosome infection;
Prevalence and Determinants of Geohelminthiasis among School-Age Children in Jimma City, Ethiopia	Zeynudin A.; ; Degefa T.; Suleman S.; Abamecha A.; Hajikelil Z.; Wieser A.	School-age children (SAC) are at a higher risk of geohelminth or soil-transmitted helminth (STH) infections due to their practice of walking and playing barefoot, lack of adequate sanitary facilities, and poor personal hygiene. In Ethiopia, periodic deworming has been implemented since 2013 with the aim of interrupting the transmission of STH in children by 2025. To evaluate the likely success of…	2023	/	Journal of Tropical Medicine	2023	(Zeynudin, Degefa, Abamecha) School of Medical Laboratory Sciences, Institute of Health, Jimma University, Jimma, Ethiopia(Suleman) School of Pharmacy, Institute of Health, Jimma University, Jimma, Ethiopia(Hajikelil) Department of Medical Laboratory Scie	8811795	2028978916	https://dx.doi.org/10.1155/2023/8811795		#4847	Zeynudin 2023	Exclusion reason: Prevalence study with no clinical outcome;
Aetiology and outcomes of cirrhosis and hepatocellular carcinoma in Blantyre, Malawi	Stockdale A.; ; Kreuels B.; Shawa I.; Silungwe N.; Chetcuti K.; Joekes E.; Mbale B.; Mallewa J.; Tannich E.; Weiler-Normann C.; Luetgehetmann M.; Finch P.; Thomson E.; Geretti A.M.; Gordon M.	Background and aims: Age-standardised mortality from liver disease is highest in African countries. We studied the aetiology and outcomes of patients with cirrhosis and hepatocellular carcinoma (HCC) presenting to a tertiary hospital in southern Africa, to identify interventions to address liver-related mortality. Method(s): We prospectively screened 708 patients over 18 months using transient el…	2023	/	Journal of Hepatology	78	Supplement 1	S522EP - S523	2025893791	https://dx.doi.org/10.1016/S0168-8278%2823%2901279-5		#4855	Stockdale 2023	Exclusion reason: Ineligible article type;
HEPATOCELLULAR CARCINOMA SCREENING AMONG HIV/HBV-COINFECTED INDIVIDUALS IN ZAMBIA	Riebensahm C.; ; Muula G.; Chitundu H.; Hamusonde K.; Chihota B.; Sinkala E.; Sunkutu V.; Maurer M.; Berzigotti A.; Egger M.; Moore C.B.; Vinikoor M.; Wandeler G.	Background: Chronic hepatitis B virus (HBV) infection is the most common cause of hepatocellular carcinoma (HCC) in sub-Saharan Africa (SSA). Guidelines recommend 6-monthly abdominal ultrasound (AUS) screening for adults of African origin living with chronic HBV, but few screening programs exist in SSA. We evaluated the uptake and outcomes of HCC screening in a cohort of people living with HIV an…	2023	/	Topics in Antiviral Medicine	31	2	237EP - 238	641190099			#4857	Riebensahm 2023	Exclusion reason: Proxy indicator for schistosome infection;
AETIOLOGY AND OUTCOMES OF CIRRHOSIS AND HEPATOCELLULAR CARCINOMA IN BLANTYRE, MALAWI	Stockdale A.; ; Kreuels B.; Shawa I.; Silungwe N.; Chetcuti K.; Joekes E.; Mbale B.; Mallewa J.; Tannich E.; Weiler-Normann C.; Luetgehetman M.; Finch P.; Thomson E.; Geretti A.M.; Gordon M.	Introduction Age-standardised mortality from liver disease is highest in African countries. We studied the aetiology and outcomes of patients with cirrhosis and hepatocellular carcinoma (HCC) presenting to a tertiary hospital in southern Africa, to identify interventions to address liver-related mortality. Methods We prospectively screened 708 patients over 18 months using transient elastography …	2023	/	Gut	72	Supplement 2	A62EP - A63	641929705	https://dx.doi.org/10.1136/gutjnl-2023-BSG.106		#4858	Stockdale 2023	Exclusion reason: Ineligible article type;
Schistosoma mansoni infection and the occurrence, characteristics, and survival of patients with hepatocellular carcinoma: an observational study over a decade	Shousha H.I.; ; Abdelaziz A.O.; Nabeel M.M.; Omran D.A.; Abdelmaksoud A.H.; Elbaz T.M.; Salah A.; Harb S.T.E.; Hosny K.A.; Osman A.; Atef M.; Gaber A.; Zayed N.A.; Yosry A.A.; Leithy R.	Schistosoma mansoni infection (SMI) is suspected to be directly and indirectly involved in hepato-carcinogenesis. This study evaluated the association of a previous SMI with hepatocellular carcinoma (HCC) development, patients, tumor characteristics, treatment outcomes, and survival. This observational study included patients with HCC with and without previous SMI who presented to the multidiscip…	2022	/	Pathogens and Global Health	116	2	119EP - 127	2013643556	https://dx.doi.org/10.1080/20477724.2021.1975081	34494507	#4877	Shousha 2022	Exclusion reason: No alcohol data collected;
DIETARY PATTERN AND URINARY BLADDER CANCER (BC): CASE CONTROL STUDY IN MINIA, EGYPT	Hassen E.E.; ; Khalifa M.A.; Mohammed K.H.; Kamal N.N.; EL Amin Mahmoud A.M.	Background: Bladder cancer is the ninth most common cancer worldwide and associated with the dietary and lifestyle factors. Aim(s): To determine the relation between some factors and development of BC in patients attending Minia Oncology centre and compare them with their control. Method(s): Study included 100 BC patients attending Minia oncology centre and 100 control subjects matched by age and…	2022	/	Journal of Pharmaceutical Negative Results	13	(Hassen, Khalifa, Mohammed, Kamal, EL Amin Mahmoud) Public Health Department, Faculty of Medicine, Minia University, Minia, Egypt(Kamal) Medical Biotechnology Department, Misr University for Science and Technology, Giza, Egypt	2186EP - 2197	2021812862	https://dx.doi.org/10.47750/pnr.2022.13.S07.303		#4886	Hassen 2022	Exclusion reason: self-reported schistosomiasis;
Current status of Schistosoma mansoni infection among previously treated rural communities in the Abbey and Didessa Valleys, Western Ethiopia: Implications for sustainable control	Assefa A.; ; Erko B.; Gundersen S.G.; Medhin G.; Berhe N.	Background Schistosoma constitutes a major public health problem and developmental challenges in the majority of developing and subtropical regions. The World Health Organization has set guidelines for the control and elimination of schistosomiasis. Ethiopia is providing schoolbased Mass Drug Administration (MDA) at the study areas of the Abbey and Didessa Valleys of western Ethiopian since 2015.…	2021	/	PLoS ONE	16	02-Feb-21	e0247312	2011272506	https://dx.doi.org/10.1371/journal.pone.0247312	33630891	#4920	Assefa 2021	Exclusion reason: No alcohol data collected;
Determinants of Helminthic Infections and Anemia among Schoolchildren in Bahir Dar Zuria District, Northwest Ethiopia	Fetene Y.; ; Hailu T.; Yimer M.; Alemu M.	Background. Soil-transmitted helminths and Schistosoma mansoni are the major helminthic parasites that cause major public health problems among schoolchildren in developing countries. Infection with the above parasites decreases the hemoglobin level of children. However, information regarding the current status of helminthic infections and anemia is limited. Hence, this study aimed to assess the …	2021	/	Journal of Parasitology Research	2021	(Fetene) Amhara Public Health Institute, Bahir Dar City, Ethiopia(Hailu, Yimer, Alemu) Department of Medical Laboratory Science, College of Medicine and Health Sciences, Bahir Dar University, Ethiopia	9913118	2015167126	https://dx.doi.org/10.1155/2021/9913118		#4928	Fetene 2021	Exclusion reason: No alcohol data collected;
Prevalence, intensity and associated risk factors of schistosoma mansoni infections among schoolchildren around lake tana, northwestern Ethiopia	Hailegebriel T.; ; Nibret E.; Munshea A.; Ameha Z.	Background Schistosomiasis is one of the widely distributed neglected tropical diseases. It is a serious public health problem in sub-Saharan Africa. The disease is highly prevalent and widely distributed in Ethiopia due to suitable environmental factors and human activities. The prevalence and infection intensity varied from locality to locality in the country. This study aimed to assess the pre…	2021	/	PLoS Neglected Tropical Diseases	15	10	e0009861	2014497016	https://dx.doi.org/10.1371/journal.pntd.0009861	34705817	#4935	Hailegebriel 2021	Exclusion reason: Prevalence study with no clinical outcome;
Prevalence and Risk Factors Associated with Intestinal Parasitic Infection among Primary School Children in Dera District, Northwest Ethiopia	Tegen D.; ; Damtie D.	Background. Globally, over 600 million school children are living with intestinal parasites. The prevalence of intestinal parasitic infections (IPIs) among school children in Ethiopia and the Amhara region is 52% and 51%, respectively. The present study aimed to determine the prevalence and associated risk factors of IPIs among primary school children in Dera district, Northwest Ethiopia. Methods…	2021	/	Canadian Journal of Infectious Diseases and Medical Microbiology	2021	(Tegen) Dera Woreda Education Office, South Gondar Zone, Gondar, Ethiopia(Damtie) Bahir Dar University, Department of Biology, College of Sciences, Bahir Dar, Ethiopia	5517564	2015007342	https://dx.doi.org/10.1155/2021/5517564		#4936	Tegen 2021	Exclusion reason: Prevalence study with no clinical outcome;
Distribution and factors associated with urogenital schistosomiasis in the Tiko Health District, a semi-urban setting, South West Region, Cameroon	Green A.E.; ; Anchang-Kimbi J.K.; Wepnje G.B.; Ndassi V.D.; Kimbi H.K.	Background: Increased risk of schistosomiasis in peri-urban and urban towns is not uncommon. An epidemiological survey was carried out in the Tiko Health District (THD), an unmapped transmission focus for urogenital schistosomiasis (UGS), to assess the distribution, intensity, and risk factors associated with the occurrence of UGS. Method(s): In this cross-sectional survey, 12 communities were pu…	2021	/	Infectious Diseases of Poverty	10	1	49	2011165974	https://dx.doi.org/10.1186/s40249-021-00827-2	33845904	#4949	Green 2021	Exclusion reason: Prevalence study with no clinical outcome;
Magnitude of parasitic infections and associated factors among pregnant women at health facilities in Hawassa, Southern Ethiopia	Wachamo D.; ; Bonja F.; Tadege B.; Hussen S.	Background: Intestinal parasitic infections (IPIs) are common problems during pregnancy, with adverse outcomes including low birth weight and prenatal mortality. The burden of parasitic infections and its impacts are high among pregnant women in developing countries like Ethiopia. Therefore, this study aimed to assess the burden and associated factors of parasitic infections. Method(s): A facilit…	2021	/	F1000Research	10	(Wachamo) Department of Public Health, Hawassa College of Health Sciences, Sidama National Regional State, Hawassa 84, Ethiopia(Bonja, Tadege, Hussen) Medical Laboratory, College of Medicine and Health Sciences, Hawassa University, Sidama National Regiona	122	635209162	https://dx.doi.org/10.12688/f1000research.27584.1	34136132	#4952	Wachamo 2021	Exclusion reason: No alcohol data collected;
Evaluation of the impact of Strongyloides stercoralis infection in diabetes mellitus	Galvis D.; ; Salvador F.; Trevino B.; Sulleiro E.; Sanchez-Montalva A.; Serre Nur.; Goterris L.; Aznar M.L.; Bosch-Nicolau P.; Oliveira I.; Espinosa-Pereiro J.; Pou D.; Molina I.	OBJECTIVE Strongyloidiasis is asymptomatic most of the times, although can cause gastrointestinal, respiratory and cutaneous symptoms and even severe clinical manifestations. Previous studies have addressed the possibility of the parasite to establish a complex relationship with the host that could affect the risk of developing diabetes mellitus or modify its presentation. This study aito evaluat…	2021	/	Tropical Medicine and International Health	26	SUPPL 1	60EP - 61	636200190	https://dx.doi.org/10.1111/tmi.13632		#4963	Galvis 2021	Exclusion reason: Ineligible article type; Beth Lyne (2025-04-15 19:08:42)(Select): Supplementary materials - ineligible article type;
Intestinal helminth infection and malnutrition among public primary school children in Ibadan, Nigeria	Nnolim C.; ; Adekeye T.A.; Awobode H.O.	Intestinal helminthiasis associated with malnutrition in children remains endemic in developing countries despite considerable efforts at control. This study was carried out to determine the current prevalence status and the risk factors associated with intestinal helminth infections among primary school children in Ibadan. A cross-sectional study was undertaken among 5-16 year old pupils, from 7…	2020	/	Nigerian Journal of Parasitology	41	1	49EP - 55	2015475202	https://dx.doi.org/10.4314/njpar.v41i1.8		#4967	Nnolim 2020	Exclusion reason: Prevalence study with no clinical outcome;
Prevalence and Factors Associated with Liver Fibrosis among Adult HIV-Infected Patients Attending Urban and Rural Care Clinics in Uganda	Wekesa C.; ; Kirk G.D.; Aizire J.; Benson E.-M.; Karabarinde A.; Parkes-Ratanshi R.; Ocama P.	Background: Liver fibrosis is common among HIV-infected patients. Risk factors vary by location. Understanding this variation may inform prevention strategies. We compared the prevalence and correlates of liver fibrosis among HIV-infected patients attending care clinics in Uganda. Method(s): This was a cross-sectional study involving 2030 HIV-infected patients attending care clinics in urban and …	2020	/	Open Forum Infectious Diseases	7	11	ofaa483	2010621248	https://dx.doi.org/10.1093/ofid/ofaa483		#4977	Wekesa 2020	Exclusion reason: No schistosomiasis data collected;
Prevalence and risk factors of schistosoma haematobium infections among primary school children in yola north local government, Adamawa State, Nigeria	Lawiye J.L.; ; Vandi P.V.; Godly C.; Midala A.L.; Watirahel P.; Enamola W.	Schistosomiasis, also known as snail fever or bilharzia, is a disease caused by parasitic flatworms called Schistosomes. The disease is spread by contact with fresh water contaminated with these schistosomes. This study was conducted to determine the prevalence, in relation to gender, age and risk factors associated with Schistosoma haematobium infections among primary school children in Jimeta-Y…	2020	/	African Journal of Biomedical Research	23	1	51EP - 55	2005617318			#4991	Lawiye 2020	Exclusion reason: Prevalence study with no clinical outcome;
Improving the management of recurrent urinary tract infections in women under 30 - Does conservative treatment really work?	Hamed A.; ; Cameron L.; McPhee S.; Granger L.; Bell A.; Crombie E.; Larkin K.; Clark R.; Bekarma H.	INTRODUCTION AND OBJECTIVES: Recurrent UTI's (rUTI) in young women can be common and not only impact quality of life (QoL) but also service provision within urology departments. The extent to which these patients require investigation or treatment is variable. Our department changed practice to manage these women in a nurse led service with medical input as required. The aims of this study were t…	2019	/	Journal of Urology	201	4 Supplement 1	e1052EP - e1053	629467871	https://dx.doi.org/10.1097/01.JU.0000557129.20166.00		#5027	Hamed 2019	Exclusion reason: Ineligible article type;
Low prevalence of intestinal helminth infections among primary school children in Tengrela, northern Cote d'ivoire	Kiki-Barro P.C.M.; ; Kassi F.K.; Vanga-Bosson H.; Konate A.; Angora E.K.; Bedia-Tanoh A.V.; Djohan V.; Yavo W.; Menan E.I.H.	Intestinal helminthiasis are endemic in Cote d'Ivoire and represent a real health problem because of health burden particularly in children. In order to eliminate the disease as a public health problem the Ministry of Health and Public Hygiene has been implementing mass drug administration in primary schools since 2012. Five years later, a cross-sectional study (October 2016 to January 2017) was …	2018	/	Nigerian Journal of Parasitology	39	1	57EP - 66	628840652	https://dx.doi.org/10.4314/njpar.v39i1.12		#5046	Kiki-Barro 2018	Exclusion reason: Prevalence study with no clinical outcome;
Unexplained chronic liver disease in Ethiopia: A cross-sectional study	Orlien S.M.S.; ; Ismael N.Y.; Ahmed T.A.; Berhe N.; Lauritzen T.; Roald B.; Goldin R.D.; Stene-Johansen K.; Dyrhol-Riise A.M.; Gundersen S.G.; Morgan M.Y.; Johannessen A.	Background: Hepatitis B virus (HBV) infection is assumed to be the major cause of chronic liver disease (CLD) in sub-Saharan Africa. The contribution of other aetiological causes of CLD is less well documented and hence opportunities to modulate other potential risk factors are being lost. The aims of this study were to explore the aetiological spectrum of CLD in eastern Ethiopia and to identify …	2018	/	BMC Gastroenterology	18	1	27	620653628	https://dx.doi.org/10.1186/s12876-018-0755-5	29439653	#5058	Orlien 2018	Exclusion reason: Alcohol/Schisto not treated as a risk factor (not used in statistical analysis);
Bovine immunoglobulin orally with modified doses of rifaximin for advanced cirrhotics in overt hepatic encephalopathy: A randomized placebo control prospective clinical pilot trial. (BRAIN trial)	John N.; ; Aloysius M.; Zaman M.	Background: Overt Hepatic Encephalopathy (OHE) is integral clinical syndrome in decompensated cirrhosis with significant morbidity. Recurrent hospitalization carries Hospital acquired infections with threatens risk and further decompensation. Imposes hazards: driving skill, domestic affair, social conduct affecting Global QOL score. Rifaximin, lactulose, Metronidazole and are existing therapy of …	2018	/	Hepatology International	12	2	S298	621419352	https://dx.doi.org/10.1007/s12072-018-9852-3		#5060	John 2018	Exclusion reason: Ineligible article type;
Urogenital schistosomiasis and soil-transmitted helminthiasis (STH) in Cameroon: An epidemiological update at Barombi Mbo and Barombi Kotto crater lakes assessing prospects for intensified control interventions	Campbell S.J.; ; Stothard J.R.; O'Halloran F.; Sankey D.; Durant T.; Ombede D.E.; Chuinteu G.D.; Webster B.L.; Cunningham L.; LaCourse E.J.; Tchuem-Tchuente L.-A.	Background: The crater lakes of Barombi Mbo and Barombi Kotto are well-known transmission foci of schistosomiasis and soil-transmitted helminthiasis having had several important control initiatives previously. To collect contemporary epidemiological information, a cross-sectional survey was undertaken inclusive of: signs and symptoms of disease, individual treatment histories, local water, sanita…	2017	/	Infectious Diseases of Poverty	6	1	49	614544359	https://dx.doi.org/10.1186/s40249-017-0264-8	28238285	#5078	Campbell 2017	Exclusion reason: No alcohol data collected;
Liver surgery for hepatocellular carcinoma (HCC) in nonalcoholic steatohepatitis (NASH): A single-center experience	Teixeira A.; ; Rosa G.; Araujo R.; Gasperin M.; Elias J.; Muglia V.; Monsignore L.; Mente E.; Martinelli A.	Background and Aims: Nonalcoholic steatohepatitis (NASH) is a leading cause of chronic liver disease and HCC. We present the experience of liver surgery in HCC patients at a single Center from the Southeast of Brazil. Method(s): From March 2006 until November 2016, 72 patients were submitted to liver surgery for HCC at Ribeirao Preto Medical School-University of Sao Paulo, Brazil. NASH was the et…	2017	/	Inflammatory Intestinal Diseases	2	1	32	626416281	https://dx.doi.org/10.1159/000478719		#5090	Teixeira 2017	Exclusion reason: Ineligible article type;
Technique and result of anastomosing right hepatic vein to inferior vena cava with a separate cavotomy inferior to right hepatic vein orfice	Rai R.; ; Trivedi E.; Shaikh I.; Nagral S.; Doctor N.	From January 2013 to February 2016 total of 21 patients underwent consecutive Living Donor Liver Transplant in our center. All patients were transplanted using right lobe liver graft without middle hepatic vein. Recipient hepatectomy was done and right hepatic vein (RHV), middle and left hepatic vein stumps were closed using prolene suture. All graft were placed in the right subdiaphragmatic spac…	2017	/	American Journal of Transplantation	17	Supplement 3	591	615704747	https://dx.doi.org/10.1111/ajt.14306		#5094	Rai 2017	Exclusion reason: Ineligible article type;
The burden of non-viral liver disease in patients referred to an HIV/liver clinic: The tip of the iceberg?	Childs K.; ; Suddle A.; Agarwal K.; Taylor C.; MacDonald K.	Introduction: Liver disease is a leading cause of mortality in the ART era. We describe the presenting features and underlying diagnoses of non-viral liver disease in a cohort of patients with HIV. Method(s): Retrospective cohort study using electronic note review of patients seen in a HIV/liver clinic from 2009 to 2015. Demographic, lab and histological data were gathered. Continuous variables a…	2016	/	HIV Medicine	17	Supplement 1	42	614321876	https://dx.doi.org/10.1111/hiv.12393		#5126	Childs 2016	Exclusion reason: Ineligible article type; Beth Lyne (2025-04-14 22:15:46)(Select): page 42 of pdf - poster abstract;
The impact of cord blood leptin levels on growth in early infancy	McDonald E.; ; Park S.; Pond-Tor S.; Olveda R.; Acosta L.; Tallo V.; Baltazar P.; Kurtis J.; Friedman J.	Appropriate growth during gestation and infancy is crucial to neonatal health and survival. In addition, physical fitness during this critical win-dow can have serious implications for subsequent health throughout an individual's lifetime. The hormone leptin is an important regulator of growth and has been suggested to be involved in fetal programming of the metabolic axis. Herein, we examined th…	2016	/	Placenta	45	(McDonald, Park, Pond-Tor, Kurtis, Friedman) Center for International Health Research, Rhode Island Hospital, Providence, RI, United States(McDonald, Kurtis, Friedman) Brown University, Providence, RI, United States(Olveda, Acosta, Tallo, Baltazar) Resear	115	620058022			#5129	McDonald 2016	Exclusion reason: Ineligible article type;
Helminthiasis: Hookworm infection remains a public health problem in Dera District, South Gondar, Ethiopia	Shiferaw M.B.; ; Mengistu A.D.	Background Intestinal parasitic infections are significant cause of morbidity and mortality in endemic countries. In Ethiopia, helminthiasis was the third leading cause of outpatient visits. Despite the health extension program was launched to address this problem, there is limited information on the burden of intestinal parasites after implementation of the program in our setting. Therefore, the…	2015	/	PLoS ONE	10	12	e0144588	607910297	https://dx.doi.org/10.1371/journal.pone.0144588	26657490	#5133	Shiferaw 2015	Exclusion reason: Prevalence study with no clinical outcome;
Schistosomiasis in reproductive-age women in rural Zimbabwe	Freer J.; ; Prendergast A.	Schistosomiasis, which is highly prevalent in Zimbabwe, has well recognised complications. However, the epidemiology of schistosomiasis in reproductive-age women and the impact of infection during pregnancy remain poorly understood. In this study we describe the epidemiology of schistosomiasis in reproductive-age women in rural Zimbabwe. The prevalence and risk factors for infection will be descr…	2015	/	American Journal of Tropical Medicine and Hygiene	93	4 Supplement	546	613369841			#5157	Freer 2015	Exclusion reason: Ineligible article type; Beth Lyne (2025-04-14 22:08:54)(Select): Page 546 of pdf - conference abstract;
Portopulmonary hypertension in cirrhotic patients: Prevalence, clinical features and risk factors	Chen H.-S.; ; Xing S.-R.; Xu W.-G.; Yang F.; Qi X.-L.; Wang L.-M.; Yang C.-Q.	The incidence and clinical features of portopulmonary hypertension (POPH) have not been adequately described and it is currently unknown whether an association exists between the severity of POPH and liver function. Additionally, POPH risk factors are yet to be identified. The aim of this study was to determine the prevalence, describe the clinical features and investigate the potential risk fact…	2013	/	Experimental and Therapeutic Medicine	5	3	819EP - 824	368245874	https://dx.doi.org/10.3892/etm.2013.918		#5206	Chen 2013	Exclusion reason: Proxy indicator for schistosome infection;
An unceasing problem: Prevalence and risk factors of schistosomiasis among children in yemen	Al-Mekhlafi H.M.; ; Sady H.; Mahdy M.A.; Nasr N.A.; Al-Delaimy A.K.; Surin J.	Schistosomiasis, one of the most prevalent neglected tropical diseases, is a life-threatening public health problem worldwide. In Yemen, schistosomiasis is the second leading cause of death, after malaria, with an estimated 3 million people are infected. This study aims to determine the current prevalence and associated risk factors of schistosomiasis among children in rural Yemen. Urine and feca…	2013	/	American Journal of Tropical Medicine and Hygiene	89	5 SUPPL. 1	272	71312730			#5209	Al-Mekhlafi 2013	Exclusion reason: Ineligible article type;
Clinical application of emergency endoscope treatment for esophageal and gastric variceal bleeding	Min L.; ; Xuan Z.; Xu S.; Jian W.; Dong Z.; Di L.; Jian L.; Hua L.; Xiang C.	Objective: The research of the clinical effect of emergency endoscope treatment for esophageal and gastric variceal bleeding Methods: Collect the cases of emergency endoscope treatment for the moderate or severe esophageal and gastric variceal bleeding which confirmed by endoscopy from January 2008 to December 2012. The cases include 379 cases of male, 89 cases of female, and the average age is 4…	2013	/	Journal of Gastroenterology and Hepatology	28	SUPPL. 3	902	71214794	https://dx.doi.org/10.1111/jgh.12363_3		#5212	Min 2013	Exclusion reason: Ineligible article type; Beth Lyne (2025-04-09 19:55:12)(Select): page 209;
Clinicoepidemiological characteristics and response to treatment in patients with hepatocellular carcinoma in Egypt	Taha A.; ; Hasan M.; El-Ray A.; El-Ghannam M.; Helmy A.-H.; Esmat E.; Yilmaz N.	Background: Hepatocellular carcinoma (HCC) is a major malignancy in Egypt. The aim of this work was to analyze the clinicoepidemiological characteristics and the response to treatment of this malignancy in Egyptian patients. Method(s): Demographic and clinical data of 1643 patients with HCC attending outpatient clinic during the year 2007 were analyzed together with data of their follow up schedu…	2012	/	Hepatology International	6	1	218	70812570	https://dx.doi.org/10.1007/s12072-011-9333-4		#5233	Taha 2012	Exclusion reason: Ineligible article type;
Hiv incidence in teenage young women in a schistosomiasis endemic area	Kleppa E.; ; Lillebo K.; Holmen S.D.; Taylor M.; Onsrud M.; Gundersen S.G.; Kjetland E.F.	Sub-Saharan Africa is severely affected by the HIV (Human Immunodeficiency Virus) epidemic with prevalence higher in women than in men. Young women may be especially prone to HIV infection, but there is still limited knowledge about the reasons for the high prevalence in females. Studies indicate that Female Genital Schistosomiasis (FGS) could be a risk factor. In rural KwaZulu-Natal, South Afric…	2012	/	American Journal of Tropical Medicine and Hygiene	87	5 SUPPL. 1	387	71041907			#5235	Kleppa 2012	Exclusion reason: Ineligible article type; Beth Lyne (2025-04-14 22:10:53)(Select): page 387 of pdf - conference abstract;
Factors associated with cancer pathogenesis among patients attending oncology clinic at Kamuzu Central Hospital in Malawi	Moses A.; ; Bigger E.; Wolf L.; Owino M.; Mwafongo A.; Chikasema M.; Chiwoko L.; Hosseinipour M.; Shores C.	Introduction: Cancer is the cause of 13% of total worldwide mortality, and was the leading cause of in 2010 according to the World Health Organization. HIV prevalence in urban Malawi is approximately 20% and contributes to the pathogenesis of cancers, particularly AIDS-defining cancers. To evaluate risk factors for specific malignancies in Malawians, we designed an observational study to collect …	2012	/	Infectious Agents and Cancer	7	SUPPL. 1		70745123			#5239	Moses 2012	Exclusion reason: Ineligible article type;
Liver fibrosis and cirrhosis in hepatitis b and schistosomiasis co-infectioncategory: Clinical lesson	Houlihan C.; ; Duffy S.; Harwood J.; Waugh S.; Schmid M.L.	Introduction World-wide distribution of chronic viral hepatitis B (HBV) and non-haematobium schistosomiasis overlap, affecting sub-Saharan Africa, South America and South-east Asia disproportionately. These two infections individually can lead to liver fibrosis and cirrhosis. Conflicting evidence exists to suggest that co-infection can increase the rate of progression of liver disease. We had not…	2011	/	Journal of Infection	63	6	e73	71827821			#5259	Houlihan 2011	Exclusion reason: Ineligible article type;
Perceptions and assessment of risk factors in schistosoma haematobium infection in Buruku and Katsina-Ala Local Government Areas of Benue State-Nigeria	Houmsou R.S.; ; Kela S.L.; Suleiman M.M.; Ogidi J.A.	Schistosomiasis is one of the neglected diseases in tropical Africa that continues to plague inhabitants of sub-urban and rural areas where there are little or no safe water outlets. This study investigated urinary schistosomiasis infection in relation to knowledge, attitudes and practices of people in Buruku and Katsina-Ala Local Government Areas of Benue State, Nigeria. Using standard parasitol…	2010	/	Internet Journal of Infectious Diseases	8	1		359107502			#5271	Houmsou 2010	Exclusion reason: No alcohol data collected;
Incidence and risk factors of antituberculous drug-induced hepatitis among black Africans patients in early phase of antituberculous treatment	Lohoues-Kouacou M.-J.; ; Mahassadi Kouame A.; Houedanou C.; Allah-Kouadio E.; Assi C.; Kamate M.; Camara B.-M.	Aim: To determine the incidence and risk factors of antituberculous drug-induced hepatitis (DIH) among black Africans in the early phase of antituberculous treatment in an era of endemic tuberculosis. Patients and Methods: Prospective cohort of 130 patients treated with rifampicin, isoniazid, pyrazynamide and ethambutol for active tuberculosis were followed up for two months. Clinical and biologi…	2010	/	Journal Africain d'Hepato-Gastroenterologie	4	2	81EP - 88	50893762	https://dx.doi.org/10.1007/s12157-010-0155-4		#5274	Lohoues-Kouacou 2010	Exclusion reason: self-reported schistosomiasis; Beth Lyne (2025-04-17 19:30:52)(Select): Translation needed;
Epidemiology of malignancies in HIV patients at Kamuzu Central Hospital in Lilongwe, Malawi	Bigger E.; ; Shores C.; Hosseinipour M.; Moses A.; Mwafongo A.	Clinical background Malawi lacks an operational cancer registry, thus reliable epidemiological data to develop evidence-based care and focused research. HIV, infecting approximately 20% of urban Malawians [1], contributes to the pathogenesis of cancers, particularly AIDS-defining malignancies (Kaposi's sarcoma, non-Hodgkin's lymphoma, and cervical cancer) [2,3,4,]. As antiretroviral use expands a…	2010	/	Infectious Agents and Cancer	5	SUPPL. 1		70304122	https://dx.doi.org/10.1186/1750-9378-5-S1-A26		#5293	Bigger 2010	Exclusion reason: Ineligible article type;
Prevalence and correlates of helminth infection in HIV sero-positive kenyan adults	Stewart B.T.; ; Sangare L.; Mbogo L.; John-Stewart G.; Walson J.L.	Deworming HIV and helminth co-infected individuals may slow HIV disease progression. It is important to identify HIV infected individuals who may benefit from antihelminth treatment. We describe the prevalence and risk factors of helminth infection in a cohort of HIV infected Kenyan adults and correlates of helminth clearance after albendazole treatment. HIV infected individuals were screened for…	2009	/	American Journal of Tropical Medicine and Hygiene	81	5 SUPPL. 1	106	70336849			#5297	Stewart 2009	Exclusion reason: Prevalence study with no clinical outcome;
Hemostasis with cyanoacrylate solution injection in patients with gastric varices bleeding: Study of a series	Silva M.C.B.; ; Santana K.O.; Silva L.L.; Cruz R.D.C.; Menezes M.A.; Santos R.; Dos Santos Filho J.F.; Santos M.M.B.; Teixeira M.J.; Cardoso M.J.; Viana M.D.F.; Benedito G.; Paes I.B.	Upper gastrointestinal bleeding (UGB) is a common pathology in emergency services, responsible for approximately 300,000 hospitalizations per year, with a global mortality rate of 13.2%. The most frequent causes of UCB are peptic ulcer and esophagogastric variceal rupture (EVR), from 9% to 46%. Mortality due to EVR is higher than global mortality due to UGB (from 30 to 50%). In cases of gastric v…	2006	/	GED - Gastrenterologia Endoscopia Digestiva	25	5	131EP - 134	44867414			#5333	Silva 2006	Exclusion reason: No alcohol data collected; Beth Lyne (2025-04-08 01:30:20)(Select): Translation needed;
Evaluation of cognitive function in patients with hepatocirrhosis	Du Y.-M.; ; Zhao Q.-Y.; Huang D.-F.; Zhou S.-L.	Aim: To study and evaluate the cognitive function in patients with hepatocirrhosis and to explore characteristics of those results. Method(s): During the period of October, 2001 to March 2004, 89 patients who were in hospital or in the outpatient were chosen. The accepting critera: those had the disease of virosis hepatitis; schistosomiasis; long-term alcohol; dystrophy and so on; hard liver; tho…	2004	/	Chinese Journal of Clinical Rehabilitation	8	27	5802EP - 5803	39328828			#5348	Du 2004	Exclusion reason: No schistosomiasis data collected; Beth Lyne (2025-04-08 02:04:38)(Select): Translation needed;
Efficacy of endoscopic injection sclerotherapy to control acute variceal bleeding	Arantes V.; ; Campolina C.D.O.C.; Valerio S.H.S.; Cangussu L.O.; De Souza F.C.; Abrantes W.L.	Backgrounds and aims. Despite recent advances, the treatment of patients with esophageal variceal bleeding remains challenging. Endoscopic injection sclerotherapy is one of the most effective therapeutic options. Conducted in an emergency hospital, this study aims at evaluating the efficacy of endoscopic injection sclerotherapy to control acute esophageal variceal bleeding and its relationship wi…	2003	/	GED - Gastrenterologia Endoscopia Digestiva	22	3	73EP - 78	37099204			#5357	Arantes 2003	Exclusion reason: No alcohol data collected; Beth Lyne (2025-04-23 20:55:32)(Select): Translation needed;
NK cell activity in hepatocellular carcinoma and its relation to the etiology of the disease	Ghoneum M.; ; Ghonaim M.; Namatalla G.; Vojdani A.; Alamy M.; Gill G.; El-Bana H.; Nafie E.; Abd-El-Ghaffar Y.	In the present study we examined the role of NK cells in liver cirrhosis (LC) and early and advanced stages of hepatocellular carcinoma (HCC). Twenty- four patients with LC secondary to alcoholic liver disease (ALD) and chronic viral hepatitis (CVH), 15 patients with schistosomiasis, and 37 HCC patients participated in this study. Results were compared with control subjects of matched age, sex an…	1996	/	Journal of Clean Technology, Environmental Toxicology and Occupational Medicine	5	4	267EP - 284	28511850			#5398	Ghoneum 1996	Exclusion reason: No alcohol data collected;
Morbidity due to schistosiomiasis japonica in the People's Republic of China	Wiest P.M.; ; Wu G.; Zhang S.; Yuan J.; Peters P.A.S.; McGarvey S.T.; Tso M.; Olveda R.; Olds G.R.	Transmission and morbidity induced by Schistosoma japonicum were evaluated in 825 individuals undergoing periodic treatment with praziquantel on Jishan island, Jiangxi Province, in the People's Republic of China. Eggs of S. japonicum were found in the stools of 39.4% of the population; 70% of those infected were less than 20 years of age. Hepatomegaly greater than 3 cm in the midsternal line was …	1992	/	Transactions of the Royal Society of Tropical Medicine and Hygiene	86	1	47EP - 50	22085125	https://dx.doi.org/10.1016/0035-9203%2892%2990437-H	1566304	#5413	Wiest 1992	Exclusion reason: No alcohol data collected;
Serum procollagen peptides and collagen type VI for the assessment of activity and degree of hepatic fibrosis in schistosomiasis and alcoholic liver disease	Shahin M.; ; Schuppan D.; Waldherr R.; Risteli J.; Risteli L.; Savolainen - E.R.; Oesterling C.; Rahman H.M.A.; El Sahly A.M.; Razek S.M.A.; Ruby O.E.; Koch A.; Seitz H.K.	Schistosomiasis, in contrast to alcoholic liver disease, leads to presinusoidal hepatic fibrosis, which determines the prognosis of the disease. Because conventional liver function tests and liver biopsy specimens provide little information about the dynamics of the fibrotic process, we measured the serum concentrations of procollagen type III N-propeptide and procollagen type I C-propeptide, bel…	1992	/	Hepatology	15	4	637EP - 644	22111721		1551641	#5416	Shahin 1992	Exclusion reason: Proxy indicator for schistosome infection;
Liver connective tissue cells isolated from human schistosomal fibrosis or alcoholic cirrhosis represent a modified phenotype of smooth muscle cells	Borojevic R.; ; Vinhas S.A.; Monteiro A.N.A.		1985	/	Biology of the Cell	53	3	231EP - 238	15055371		3160417	#5452	Borojevic 1985	Exclusion reason: Wrong study design;
Hepatic involvement of schistosomiasis japonica	Iwamura K.;	Granulomatous hepatitis can be morphologically defined as an inflammatory process of the liver which brings forth granuloma in the intralobular as well as the portal area, and can be divided into 2 types: specific granulomatous hepatitis and non-specific granulomatous hepatitis. In the former, specific granuloma in the sense of a histologically characteristic constitution and constituents can be …	1977	/	Tokai Journal of Experimental and Clinical Medicine	2	3	143EP - 152	9062485			#5480	Iwamura 1977	Exclusion reason: Ineligible article type;
Control of Schistosoma mansoni transmission by provision of domestic water supplies. A preliminary report of a study in St Lucia	Jordan P.; ; Woodstock L.; Unrau G.O.; Cook J.A.	As an experimental control measure to reduce the transmission of S. mansoni, an individual household water supply was provided in 400 houses in 5 rural settlements of the Riche Fond Valley, St. Lucia. This population of about 2,000 had previously been dependent for water on infective streams and rivers. Six other settlements in the valley, all provided with limited piped water from public standpi…	1975	/	Bulletin of the World Health Organization	52	1	9EP - 20	7004381		1082384	#5482	Jordan 1975	Exclusion reason: Wrong study design;
Individual household water supplies as a control measure against Schistosoma mansoni. A study in rural St Lucia	Unrau G.O.;	As part of a programme to evaluate single control measures for reducing the transmission of Schistosoma mansoni, household water supplies were installed in 5 rural settlements in the Riche Fond Valley of St. Lucia. About 2,000 persons who previously were dependent on rivers and streams are now receiving safe water in their homes. The systems provide useful design data on individual water requirem…	1975	/	Bulletin of the World Health Organization	52	1	1EP - 8	7004380		1082378	#5485	Unrau 1975	Exclusion reason: No alcohol data collected;
Hepatic cirrhosis in Egypt. The clinical recognition of post hepatitis cirrhosis	Sabbour M.S.; ; Salib M.; Ishak K.	666 patients with liver cirrhosis have been biopsied between 1952 and 1967 in order to define the aetiological types of cirrhosis in Egypt and to recognize the clinical features of post hepatitis cirrhosis. Hepatic schistosomiasis was the only cause of hepatic pathology in 45.5% of the patients, nutritional cirrhosis was solely responsible for 9% of cases, while in 29% the biopsy showed the pictu…	1974	/	Ain Shams Medical Journal	25	2	157EP - 161	5055657			#5490	Sabbour 1974	Exclusion reason: No alcohol data collected;
